# Supplementary material for: Primate phylogenomics uncovers multiple rapid radiations and ancient interspecific introgression
Source: PLoS Biol. 2020 Dec 3;18(12):e3000954. doi: 10.1371/journal.pbio.3000954 (PMC7738166; doi:10.1371/journal.pbio.3000954)
Supplement: S3 Table — Alignment files are named by orthogroup, allowing the use of this table to identify the protein in each alignment. (XLSX) [file pbio.3000954.s008.xlsx]

## Sheet: Table_S3_HUMAN_SingleCopyGene_L
Orthogroup	Human Prot Name	Human Chromosome	Start Position	End Position
ORTHOMCL11779	XP_016874466.1	12	113358566	113391582
ORTHOMCL11783	XP_011522639.1	17	78185102	78207702
ORTHOMCL11784	NP_005743.4	16	78022546	78032106
ORTHOMCL11785	XP_016876713.1	14	77335021	77377109
ORTHOMCL11788	NP_060310.1	11	59806135	59810872
ORTHOMCL11789	NP_006433.2	11	65919257	65921577
ORTHOMCL11790	XP_016865315.1	5	138077367	138092900
ORTHOMCL11792	NP_996531.1	13	99606664	99909459
ORTHOMCL11795	NP_006342.2	19	7926718	7943823
ORTHOMCL11796	NP_008993.1	12	107685732	107713162
ORTHOMCL11797	NP_878314.1	14	74239472	74262738
ORTHOMCL11798	NP_071436.1	10	71747556	71773580
ORTHOMCL11803	XP_011543606.1	11	75768733	75801536
ORTHOMCL11806	NP_001087199.1	2	206651621	206718396
ORTHOMCL11807	XP_016862463.1	3	71771655	71785206
ORTHOMCL11808	NP_003264.2	11	65111854	65116235
ORTHOMCL11809	XP_011520752.1	16	2148144	2154165
ORTHOMCL11812	NP_055608.2	15	43327776	43330622
ORTHOMCL11813	NP_065397.3	20	18142224	18188387
ORTHOMCL11815	XP_024303796.1	10	70431936	70447948
ORTHOMCL11817	XP_016866391.1	6	142074484	142147205
ORTHOMCL11818	NP_542391.2	7	139021498	139036472
ORTHOMCL11821	NP_703157.2	13	96090634	96839562
ORTHOMCL11822	NP_116558.1	16	57462639	57472009
ORTHOMCL11823	NP_006390.1	14	75522441	75546992
ORTHOMCL11824	XP_005259450.1	19	32972212	32977495
ORTHOMCL11825	NP_000443.1	13	103043998	103066846
ORTHOMCL11827	XP_016870086.1	9	137447570	137459334
ORTHOMCL11828	XP_016857022.1	1	93448067	93569671
ORTHOMCL11830	NP_005089.2	8	71841542	71844496
ORTHOMCL11831	XP_011542564.1	1	227731189	227735499
ORTHOMCL11832	XP_016883916.1	21	14485228	14583402
ORTHOMCL11833	NP_976050.1	9	127940582	127980533
ORTHOMCL11840	NP_005572.2	19	44809059	44821421
ORTHOMCL11841	NP_001242.2	17	7579487	7582111
ORTHOMCL11843	NP_071446.2	15	88459478	88467402
ORTHOMCL11844	NP_000192.2	19	10270841	10286615
ORTHOMCL11845	NP_689823.2	1	223393373	223395470
ORTHOMCL11846	NP_542790.2	20	45857581	45879131
ORTHOMCL11847	NP_056195.3	22	43955381	43996532
ORTHOMCL11848	NP_115879.2	14	93202892	93207114
ORTHOMCL11850	NP_002220.1	19	12791496	12793311
ORTHOMCL11854	NP_001609.2	1	226360691	226408100
ORTHOMCL11855	NP_775750.3	19	33132092	33175799
ORTHOMCL11856	NP_002344.2	1	58575423	58577494
ORTHOMCL11858	XP_024305930.1	16	30023322	30027736
ORTHOMCL11859	XP_024305346.1	14	104590864	104604787
ORTHOMCL11860	NP_001043.2	20	23035420	23036677
ORTHOMCL11862	XP_011521672.1	16	80540259	80550811
ORTHOMCL11863	XP_011541202.1	11	122838419	122872643
ORTHOMCL11865	NP_689885.4	3	196216512	196233430
ORTHOMCL11866	NP_004930.1	2	15591621	15631111
ORTHOMCL11868	NP_001011713.2	14	57390553	57412748
ORTHOMCL11870	NP_852100.3	5	34017858	34244724
ORTHOMCL11871	NP_945340.2	13	50711026	50843945
ORTHOMCL11872	NP_008924.1	10	101781325	101783413
ORTHOMCL11873	XP_011527224.1	20	51782717	51802523
ORTHOMCL11876	NP_076976.1	14	103715744	103733668
ORTHOMCL11877	NP_006074.2	5	140647799	140662480
ORTHOMCL11879	NP_001078924.1	21	30281309	30282958
ORTHOMCL11880	XP_016876292.1	13	42562736	42608013
ORTHOMCL11883	XP_005250813.1	8	118952167	119108455
ORTHOMCL11884	XP_024304629.1	12	110501651	110534632
ORTHOMCL11885	XP_016859928.1	2	219514170	219538772
ORTHOMCL11886	NP_872360.2	10	49679630	49710261
ORTHOMCL11888	XP_005252328.1	9	83938311	83956986
ORTHOMCL11889	NP_001434.1	2	88122982	88128131
ORTHOMCL11891	XP_024306084.1	16	5239752	7713343
ORTHOMCL11892	XP_016877158.1	14	53036740	53153328
ORTHOMCL11893	XP_016858746.1	2	174747592	174764472
ORTHOMCL11896	NP_001010858.2	1	228487367	228496188
ORTHOMCL11898	NP_277040.1	2	26346086	26395891
ORTHOMCL11899	NP_000318.1	11	62612741	62615120
ORTHOMCL11902	NP_296375.1	23	49053432	49069858
ORTHOMCL11904	NP_671692.1	18	12658739	12725740
ORTHOMCL11907	NP_054736.1	1	156054726	156058510
ORTHOMCL11908	NP_115553.2	5	126600915	126627252
ORTHOMCL11909	XP_024305856.1	15	36579603	36810260
ORTHOMCL11911	XP_016880333.1	17	76617769	76643838
ORTHOMCL11912	NP_997239.2	1	3889133	3900293
ORTHOMCL11913	NP_001121687.1	10	88802730	88822022
ORTHOMCL11914	NP_085915.2	19	51379909	51387956
ORTHOMCL11915	NP_004130.2	20	38346411	38377011
ORTHOMCL11916	XP_016855706.1	1	160485030	160523263
ORTHOMCL11917	NP_004297.2	8	123680794	123737426
ORTHOMCL11918	NP_068370.1	17	40092784	40100725
ORTHOMCL11920	NP_001034241.1	1	192316992	192367285
ORTHOMCL11922	NP_612638.3	6	125956715	125980244
ORTHOMCL11923	XP_024302046.1	1	244452013	244640362
ORTHOMCL11924	NP_149134.1	4	80266588	80291017
ORTHOMCL11926	XP_016879599.1	17	28394642	28406630
ORTHOMCL11931	NP_002913.3	1	192575727	192580029
ORTHOMCL11932	NP_004514.2	10	92593068	92655395
ORTHOMCL11934	NP_000298.3	23	83508261	83509767
ORTHOMCL11935	XP_016884284.1	22	30634148	30669016
ORTHOMCL11937	XP_016859813.1	2	173075435	173268009
ORTHOMCL11938	NP_001177695.1	6	17102258	17131372
ORTHOMCL11940	XP_016876236.1	13	50909678	50970462
ORTHOMCL11943	NP_073565.2	7	31337461	31340924
ORTHOMCL11944	NP_059988.3	23	153447665	153495525
ORTHOMCL11946	XP_006711516.1	1	155135344	155138858
ORTHOMCL11948	NP_005421.1	12	48978453	48982613
ORTHOMCL11949	NP_874362.3	15	64911902	64958700
ORTHOMCL11950	XP_005248958.1	6	43645030	43671011
ORTHOMCL11951	XP_024306955.1	18	76978833	77133708
ORTHOMCL11952	XP_006716720.1	8	123013164	123042423
ORTHOMCL11954	NP_689938.2	10	17951839	18043292
ORTHOMCL11955	NP_036465.2	1	38862490	38873378
ORTHOMCL11956	NP_055635.3	3	100363459	100401398
ORTHOMCL11958	XP_011515662.1	8	117520713	117540262
ORTHOMCL11960	NP_038470.1	9	35099776	35103195
ORTHOMCL11961	XP_011524244.1	18	26852038	26865803
ORTHOMCL11962	NP_036360.3	10	23095498	23122013
ORTHOMCL11963	NP_061824.3	7	27170591	27180261
ORTHOMCL11965	NP_005109.2	9	114784635	114806128
ORTHOMCL11968	NP_116743.1	11	118883766	118896271
ORTHOMCL11970	NP_056016.1	8	144262046	144291438
ORTHOMCL11971	NP_002167.1	9	21077105	21077963
ORTHOMCL11972	NP_848620.3	19	8697397	8698830
ORTHOMCL11973	NP_067070.2	16	11273199	11273595
ORTHOMCL11974	NP_002843.2	3	157436791	157443628
ORTHOMCL11977	XP_024301998.1	5	95652181	95731848
ORTHOMCL11978	XP_016865924.1	6	35733726	35748913
ORTHOMCL11979	XP_006722863.1	19	7903780	7914483
ORTHOMCL11980	NP_115710.2	8	116766503	116774684
ORTHOMCL11981	XP_016878707.1	16	57976435	57988116
ORTHOMCL11982	NP_001073997.2	3	49177539	49192684
ORTHOMCL11983	NP_476509.1	7	121325367	121341104
ORTHOMCL11986	XP_024309379.1	3	39383324	39397351
ORTHOMCL11987	NP_000937.1	12	56731580	56752362
ORTHOMCL11988	NP_005549.2	1	201380838	201399541
ORTHOMCL11990	NP_002677.1	17	39667981	39670475
ORTHOMCL11993	NP_660311.1	7	130205399	130216869
ORTHOMCL11994	XP_016860553.1	2	74421721	74426259
ORTHOMCL11996	NP_001269406.1	9	137170928	137172046
ORTHOMCL11998	XP_016878873.1	16	3022620	3024286
ORTHOMCL11999	XP_016859017.1	2	74549020	74557551
ORTHOMCL12000	NP_079023.2	10	102065367	102068038
ORTHOMCL12001	NP_001305412.1	16	20031485	20073778
ORTHOMCL12007	XP_024305115.1	13	27270327	27273767
ORTHOMCL12008	NP_004918.1	11	65122183	65127369
ORTHOMCL12009	NP_004993.1	12	4649098	4687554
ORTHOMCL12014	NP_954653.1	6	43225629	43229473
ORTHOMCL12016	NP_054760.3	3	52705841	52708182
ORTHOMCL12017	NP_001091639.1	11	122977649	122981671
ORTHOMCL12018	NP_005216.1	20	33675486	33686404
ORTHOMCL12019	NP_659447.1	10	24981979	25062279
ORTHOMCL12020	NP_201585.1	12	18738111	18739188
ORTHOMCL12021	NP_955751.1	13	50015254	50020922
ORTHOMCL12022	NP_001008740.1	1	40247901	40251693
ORTHOMCL12024	NP_037397.2	11	65096115	65111860
ORTHOMCL12028	NP_862823.1	10	117197489	117210299
ORTHOMCL12030	XP_024301894.1	5	140596529	140647411
ORTHOMCL12033	XP_016884478.1	22	29073078	29168333
ORTHOMCL12035	NP_443089.3	17	34961530	34963186
ORTHOMCL12036	NP_004539.1	16	1959516	1961975
ORTHOMCL12037	NP_000577.2	4	122449479	122456495
ORTHOMCL12038	NP_001123920.1	15	40769961	40772449
ORTHOMCL12040	NP_001130006.1	12	119592123	119654455
ORTHOMCL12041	NP_055955.1	22	43166622	43187131
ORTHOMCL12042	NP_775736.2	5	178237616	178590555
ORTHOMCL12043	NP_002498.1	17	49495293	49515020
ORTHOMCL12044	NP_859067.2	17	16342534	16353498
ORTHOMCL12045	NP_002395.1	17	19383442	19387219
ORTHOMCL12049	NP_694880.1	9	136862114	136866336
ORTHOMCL12050	XP_024303063.1	8	124488494	124540486
ORTHOMCL12051	NP_056338.2	11	114439386	114450279
ORTHOMCL12052	NP_057603.1	4	70592258	70607288
ORTHOMCL12053	NP_542184.1	20	55997357	56005472
ORTHOMCL12056	NP_001005214.2	1	165544241	165563948
ORTHOMCL12057	NP_543147.2	7	151175698	151187832
ORTHOMCL12058	XP_016855947.1	1	45620044	45624787
ORTHOMCL12059	NP_937790.2	17	29560661	29567024
ORTHOMCL12060	XP_005258421.1	18	35971878	35979287
ORTHOMCL12062	NP_031383.1	1	230642456	230693985
ORTHOMCL12063	XP_011541756.1	5	120464222	120794587
ORTHOMCL12064	NP_000704.1	19	40447784	40465818
ORTHOMCL12066	NP_872606.1	1	206507530	206589284
ORTHOMCL12067	NP_001535.1	19	10286967	10288584
ORTHOMCL12068	NP_954582.1	10	117128521	117138301
ORTHOMCL12070	XP_011517514.1	9	137048098	137054051
ORTHOMCL12071	XP_011534382.1	6	166157644	166168669
ORTHOMCL12074	XP_024304766.1	12	102012840	102062124
ORTHOMCL12075	XP_016867587.1	7	81699006	81770438
ORTHOMCL12080	XP_024309617.1	3	38496127	38526305
ORTHOMCL12081	NP_002481.2	22	42085526	42090955
ORTHOMCL12083	NP_001543.2	17	40443424	40457730
ORTHOMCL12084	XP_011510742.1	3	160755532	161078907
ORTHOMCL12085	NP_004865.1	8	38176588	38213301
ORTHOMCL12087	NP_001106678.1	1	161037631	161038984
ORTHOMCL12091	NP_006608.1	1	156668763	156677397
ORTHOMCL12092	NP_004547.2	6	44258166	44265788
ORTHOMCL12093	NP_006092.1	18	2571511	2616635
ORTHOMCL12094	NP_065983.1	23	76427653	76431353
ORTHOMCL12095	NP_060717.1	6	75252922	75284916
ORTHOMCL12096	NP_056540.2	19	10013249	10022278
ORTHOMCL12097	NP_075573.2	2	240586716	240599109
ORTHOMCL12099	NP_942146.2	13	45780270	45851711
ORTHOMCL12101	NP_001612.1	7	17298652	17346151
ORTHOMCL12104	NP_009216.1	16	75566351	75577881
ORTHOMCL12105	NP_115746.2	19	8510578	8514164
ORTHOMCL12106	XP_016883762.1	21	17819329	18267371
ORTHOMCL12107	NP_066273.1	12	122021886	122062044
ORTHOMCL12108	XP_011535367.1	14	21521080	21537216
ORTHOMCL12111	NP_001669.3	17	7646627	7657771
ORTHOMCL12112	XP_024303241.1	1	1216908	1232067
ORTHOMCL12115	NP_057575.2	1	54200167	54225489
ORTHOMCL12116	NP_000514.2	2	176087487	176095938
ORTHOMCL12117	NP_004155.2	3	139452884	139476510
ORTHOMCL12119	XP_024307101.1	19	47475141	47486792
ORTHOMCL12122	NP_001630.1	1	159587826	159588871
ORTHOMCL12123	XP_016855485.1	1	115048011	115089501
ORTHOMCL12124	NP_542119.1	20	38724462	38729372
ORTHOMCL12127	NP_000352.1	20	23045633	23049664
ORTHOMCL12130	NP_689735.1	2	152717693	152761253
ORTHOMCL12132	XP_016863682.1	4	36281593	36347511
ORTHOMCL12133	NP_062545.1	5	9628997	9630351
ORTHOMCL12135	NP_612456.1	16	30602558	30610775
ORTHOMCL12137	NP_071355.1	3	94062905	94131832
ORTHOMCL12139	NP_008955.1	3	50354749	50359508
ORTHOMCL12140	NP_001718.1	23	136487966	136492439
ORTHOMCL12141	NP_055294.1	8	24384285	24406013
ORTHOMCL12142	NP_001556.2	4	76021116	76023536
ORTHOMCL12144	NP_524146.1	2	210290144	210315171
ORTHOMCL12145	NP_899055.1	17	39757715	39864188
ORTHOMCL12146	NP_612471.1	9	137582079	137590485
ORTHOMCL12148	XP_011527953.1	21	25585656	25607858
ORTHOMCL12149	NP_060295.1	1	36088852	36093932
ORTHOMCL12152	NP_001129121.1	2	88446787	88452535
ORTHOMCL12153	NP_003270.1	20	45823214	45833329
ORTHOMCL12154	NP_002310.2	7	100574011	100586188
ORTHOMCL12155	XP_016867494.1	7	44072062	44082540
ORTHOMCL12156	NP_001129047.1	6	11094033	11138738
ORTHOMCL12159	NP_115991.1	6	89894469	89896100
ORTHOMCL12160	NP_997198.2	2	6840417	6866635
ORTHOMCL12161	NP_000778.3	9	133636363	133659344
ORTHOMCL12163	NP_036204.2	20	23076554	23086830
ORTHOMCL12164	NP_079330.2	8	66630253	66667217
ORTHOMCL12166	NP_057154.2	17	57838926	57850072
ORTHOMCL12167	XP_024307789.1	20	25195670	25228075
ORTHOMCL12169	XP_024309488.1	3	170996341	171026979
ORTHOMCL12170	NP_000697.1	12	63142759	63152810
ORTHOMCL12171	NP_001157914.1	5	64690308	64718190
ORTHOMCL12172	XP_024305309.1	14	52553082	52637713
ORTHOMCL12173	NP_115955.1	5	148312427	148315919
ORTHOMCL12176	NP_612391.1	23	106900063	106903331
ORTHOMCL12177	XP_024305625.1	15	73873556	73912166
ORTHOMCL12180	XP_024307291.1	19	51371616	51372706
ORTHOMCL12181	XP_024302097.1	6	143422832	143450750
ORTHOMCL12182	NP_694969.1	9	68536580	68540867
ORTHOMCL12184	NP_036608.1	2	70900551	70933917
ORTHOMCL12187	NP_001007090.3	2	219327407	219334535
ORTHOMCL12188	NP_061826.1	12	54016852	54035361
ORTHOMCL12189	NP_057455.1	1	162790702	162812818
ORTHOMCL12191	NP_116228.1	3	122795054	122892157
ORTHOMCL12192	NP_653203.1	16	49373808	49399431
ORTHOMCL12194	XP_016856810.1	1	161303594	161309972
ORTHOMCL12195	XP_024303932.1	1	52895910	52927212
ORTHOMCL12197	NP_055443.1	6	43629542	43640952
ORTHOMCL12198	NP_036333.2	16	74447427	74607144
ORTHOMCL12199	NP_001300922.1	2	216632828	216664436
ORTHOMCL12201	NP_060598.3	17	2322678	2337384
ORTHOMCL12202	NP_001284664.1	19	36003299	36008793
ORTHOMCL12203	NP_009046.2	2	151357592	151380048
ORTHOMCL12205	NP_055569.1	8	96261886	96334552
ORTHOMCL12206	NP_778230.1	14	38254000	38256370
ORTHOMCL12207	NP_003722.2	9	137188602	137190370
ORTHOMCL12209	NP_005363.1	8	56112942	56113982
ORTHOMCL12212	NP_060941.2	2	186486158	186509361
ORTHOMCL12213	NP_742034.1	8	73294602	73325285
ORTHOMCL12214	NP_003850.1	20	50934855	50958564
ORTHOMCL12215	NP_001001412.3	10	103453387	103458891
ORTHOMCL12216	NP_004253.1	4	67820876	67885063
ORTHOMCL12218	NP_000604.1	11	6431038	6441024
ORTHOMCL12219	XP_016874174.1	12	8950044	9215657
ORTHOMCL12220	XP_016863531.1	4	1056248	1113794
ORTHOMCL12223	NP_689620.2	5	149345414	149354583
ORTHOMCL12224	NP_001025036.2	11	20156155	20160324
ORTHOMCL12227	NP_006233.1	20	59936832	59940297
ORTHOMCL12229	NP_056175.3	5	55307748	55425581
ORTHOMCL12231	XP_005247022.1	2	196763032	196799768
ORTHOMCL12232	XP_016871648.1	10	96189171	96271576
ORTHOMCL12233	NP_115881.3	3	9890587	9894349
ORTHOMCL12238	NP_005841.1	1	149923317	149928252
ORTHOMCL12239	NP_116024.1	19	35545600	35547527
ORTHOMCL12240	NP_000928.1	17	7484379	7514618
ORTHOMCL12241	NP_055310.1	1	62597487	62606305
ORTHOMCL12242	NP_987093.1	13	75525214	75549439
ORTHOMCL12243	NP_005138.3	16	4425805	4456775
ORTHOMCL12244	XP_024307220.1	19	3933103	3942416
ORTHOMCL12245	NP_002890.2	3	139517434	139539829
ORTHOMCL12246	NP_005389.1	10	91628441	91633101
ORTHOMCL12247	NP_006011.2	14	77672404	77708038
ORTHOMCL12248	NP_001093250.1	14	23042167	23044060
ORTHOMCL12249	XP_016864486.1	5	54517759	54619249
ORTHOMCL12250	NP_002372.1	2	19992052	20012694
ORTHOMCL12254	NP_055180.1	12	119178790	119194746
ORTHOMCL12255	NP_776272.1	12	53954868	53956606
ORTHOMCL12258	XP_016855811.1	1	111324663	111353017
ORTHOMCL12259	XP_011517418.1	9	128720869	128724138
ORTHOMCL12260	XP_016857620.1	1	160608100	160647311
ORTHOMCL12261	NP_149126.1	11	103907186	104164299
ORTHOMCL12262	NP_653277.2	16	69343246	69351809
ORTHOMCL12263	NP_001004759.1	11	4881819	4882883
ORTHOMCL12264	NP_001709.1	6	7726099	7881728
ORTHOMCL12265	XP_016876520.1	14	50872090	50904970
ORTHOMCL12266	XP_016883085.1	20	18467389	18484648
ORTHOMCL12268	NP_075567.2	17	48908369	48929060
ORTHOMCL12269	NP_077744.4	11	32387775	32435539
ORTHOMCL12270	NP_001544.1	4	57031071	57110385
ORTHOMCL12271	NP_065724.1	20	58309715	58367507
ORTHOMCL12272	XP_011510309.1	2	102713867	102736888
ORTHOMCL12273	XP_024305947.1	16	75111860	75116795
ORTHOMCL12274	XP_016879780.1	17	49968970	49974959
ORTHOMCL12275	NP_055404.1	1	19920307	19923617
ORTHOMCL12276	NP_067017.2	1	211575039	211578757
ORTHOMCL12277	NP_075565.2	1	52686342	52698366
ORTHOMCL12278	NP_001073296.1	4	17515165	17527104
ORTHOMCL12279	NP_006043.1	21	37223420	37268108
ORTHOMCL12280	NP_006547.1	1	154924732	154942689
ORTHOMCL12281	NP_008937.1	16	56429136	56451349
ORTHOMCL12283	NP_005852.2	16	680111	682768
ORTHOMCL12284	NP_001073915.2	11	45906534	45907282
ORTHOMCL12285	XP_011507419.1	1	156292687	156295689
ORTHOMCL12286	NP_055023.2	4	87608529	87616873
ORTHOMCL12287	XP_011530119.1	4	74307585	74316803
ORTHOMCL12288	NP_056379.1	5	138869390	138875368
ORTHOMCL12289	NP_005856.1	6	27247701	27256620
ORTHOMCL12292	NP_061913.3	11	31509729	31784525
ORTHOMCL12295	XP_011513415.1	7	38977878	39468601
ORTHOMCL12296	XP_011509389.1	2	238100310	238133287
ORTHOMCL12299	XP_016856001.1	1	41478775	41484699
ORTHOMCL12303	NP_002053.3	6	39048781	39091303
ORTHOMCL12306	NP_659431.5	2	96837914	96844021
ORTHOMCL12307	NP_002295.1	7	2512529	2529177
ORTHOMCL12308	NP_653200.2	15	22786225	22829789
ORTHOMCL12309	XP_024302823.1	8	30384501	30572261
ORTHOMCL12310	NP_116019.1	14	102348282	102362916
ORTHOMCL12313	XP_016857798.1	1	32200386	32205390
ORTHOMCL12314	NP_054797.2	8	120395844	120445407
ORTHOMCL12315	NP_057108.2	23	130401949	130413656
ORTHOMCL12316	NP_057131.1	2	24067584	24076444
ORTHOMCL12317	NP_001127788.1	19	5782960	5784765
ORTHOMCL12318	NP_001094299.1	6	11538227	11583524
ORTHOMCL12320	XP_011524316.1	18	32190024	32222607
ORTHOMCL12321	NP_631906.2	8	14084835	15238283
ORTHOMCL12322	NP_001624.1	9	114060127	114078472
ORTHOMCL12323	NP_001008536.1	1	152084144	152089064
ORTHOMCL12324	NP_002439.2	4	4859665	4863936
ORTHOMCL12329	XP_024303621.1	10	49154724	49188580
ORTHOMCL12330	XP_011524744.1	19	49453216	49471050
ORTHOMCL12332	NP_997527.2	22	24585620	24593103
ORTHOMCL12333	XP_024305015.1	12	111841978	111902225
ORTHOMCL12334	NP_056324.2	12	8082211	8097777
ORTHOMCL12335	NP_002370.1	1	30711277	30723585
ORTHOMCL12336	NP_689978.2	8	66493256	66518524
ORTHOMCL12337	XP_016858299.1	1	206684912	206734285
ORTHOMCL12340	NP_005082.1	19	46019153	46023298
ORTHOMCL12341	NP_009034.2	11	67606852	67612541
ORTHOMCL12343	NP_006398.1	3	69084939	69106088
ORTHOMCL12345	XP_016860116.1	2	60881495	60928171
ORTHOMCL12346	NP_004243.1	17	74748612	74769360
ORTHOMCL12349	XP_016865881.1	6	116529013	116561123
ORTHOMCL12351	NP_671724.1	10	125766453	125775821
ORTHOMCL12352	NP_001245261.1	9	34646589	34650598
ORTHOMCL12353	NP_001269359.1	2	74497517	74503316
ORTHOMCL12354	NP_000673.2	2	96112875	96116245
ORTHOMCL12357	XP_024307892.1	21	25607550	25717562
ORTHOMCL12358	XP_016869400.1	8	109240919	109334121
ORTHOMCL12359	NP_110444.3	12	12725917	12791466
ORTHOMCL12360	NP_065108.1	12	4321193	4360028
ORTHOMCL12361	NP_057690.2	5	138439001	138446969
ORTHOMCL12362	XP_024304535.1	11	113898923	113949119
ORTHOMCL12364	XP_006721196.1	16	89657744	89670458
ORTHOMCL12365	NP_005006.3	14	22766522	22771789
ORTHOMCL12368	NP_569735.1	15	40470961	40473158
ORTHOMCL12369	NP_065390.1	14	35401510	35404754
ORTHOMCL12370	NP_612151.1	11	125746293	125749848
ORTHOMCL12371	NP_857637.1	18	59295402	59318649
ORTHOMCL12372	NP_001342203.1	5	168529063	168530634
ORTHOMCL12376	NP_061883.1	17	40875889	40885243
ORTHOMCL12377	XP_024305016.1	12	53506688	53507913
ORTHOMCL12378	NP_001892.1	6	131948176	131951378
ORTHOMCL12379	NP_060302.1	9	108934393	108950745
ORTHOMCL12380	NP_036526.2	1	161100556	161118076
ORTHOMCL12381	NP_219482.1	5	16451519	16465785
ORTHOMCL12382	NP_659477.2	11	6318946	6320510
ORTHOMCL12383	XP_024305665.1	15	74836116	74843211
ORTHOMCL12386	NP_683720.2	6	32840717	32844935
ORTHOMCL12387	NP_116200.2	11	124622846	124635926
ORTHOMCL12388	NP_653180.1	2	72942036	73071836
ORTHOMCL12389	NP_689871.1	19	36034985	36054762
ORTHOMCL12391	NP_000919.1	12	120322111	120327789
ORTHOMCL12392	XP_016866835.1	6	39314566	39322992
ORTHOMCL12394	XP_016864114.1	4	121131408	121227609
ORTHOMCL12395	NP_853553.1	2	74526648	74529897
ORTHOMCL12396	NP_940972.2	7	49773661	49923777
ORTHOMCL12397	NP_671709.1	9	101591615	101595001
ORTHOMCL12399	NP_002691.1	5	146339024	146340520
ORTHOMCL12400	NP_001243070.1	8	94427712	94436952
ORTHOMCL12401	NP_057576.2	17	8288497	8290092
ORTHOMCL12402	XP_016862357.1	3	169772247	169790455
ORTHOMCL12403	XP_016864929.1	5	79976716	79991265
ORTHOMCL12404	NP_005564.1	5	126776623	126837020
ORTHOMCL12405	NP_006848.1	2	69893943	69905236
ORTHOMCL12406	NP_004109.1	20	31844300	31845617
ORTHOMCL12407	NP_057143.1	6	36854829	36875024
ORTHOMCL12411	NP_004082.1	1	23505696	23531250
ORTHOMCL12412	XP_016870442.1	9	130053706	130140169
ORTHOMCL12413	NP_037451.1	1	11273198	11299572
ORTHOMCL12415	NP_848640.1	1	1917590	1919301
ORTHOMCL12417	NP_002695.1	4	73986439	73988190
ORTHOMCL12418	XP_016880074.1	17	43006725	43014459
ORTHOMCL12420	NP_036364.2	17	42402449	42423320
ORTHOMCL12421	NP_002442.2	9	21802636	21865971
ORTHOMCL12427	XP_016867259.1	7	139523928	139544991
ORTHOMCL12428	NP_054747.2	6	108041409	108074737
ORTHOMCL12429	XP_016873260.1	11	102711795	102724967
ORTHOMCL12430	NP_000220.1	16	67939884	67944112
ORTHOMCL12431	NP_001012448.2	9	35817017	35829148
ORTHOMCL12433	NP_795362.2	7	143183419	143184435
ORTHOMCL12434	NP_006707.1	7	87876229	87909541
ORTHOMCL12435	XP_011522535.1	17	37609739	37643464
ORTHOMCL12436	NP_001792.2	5	115804733	115816708
ORTHOMCL12438	XP_016858295.1	1	157827071	157841844
ORTHOMCL12439	NP_653284.2	17	28897781	28903071
ORTHOMCL12440	NP_443112.2	22	31281593	31292534
ORTHOMCL12441	NP_076429.1	4	52862328	52866835
ORTHOMCL12442	NP_997227.1	12	56468517	56470985
ORTHOMCL12443	XP_024301810.1	1	63440770	63529395
ORTHOMCL12444	XP_016873596.1	11	207511	215175
ORTHOMCL12445	NP_003694.1	4	2937936	2963506
ORTHOMCL12447	NP_683763.2	1	42733093	42740254
ORTHOMCL12448	NP_653324.1	5	140700360	140706681
ORTHOMCL12449	NP_005497.1	4	76158737	76213899
ORTHOMCL12450	NP_068656.2	4	154604134	154612808
ORTHOMCL12451	NP_004083.3	10	133362480	133373404
ORTHOMCL12452	NP_005709.1	3	9792495	9807105
ORTHOMCL12453	XP_024302699.1	7	6009251	6023834
ORTHOMCL12454	NP_114426.1	19	19514219	19515660
ORTHOMCL12458	XP_024301897.1	5	179911651	180072118
ORTHOMCL12462	NP_951056.1	3	49020475	49023495
ORTHOMCL12463	XP_016860478.1	2	171315746	171434803
ORTHOMCL12465	NP_000362.1	18	31591767	31599024
ORTHOMCL12466	NP_003004.1	4	153780590	153789076
ORTHOMCL12468	NP_057367.1	5	69351726	69370013
ORTHOMCL12469	NP_002655.2	2	68365190	68397453
ORTHOMCL12472	NP_002045.1	2	162142869	162152404
ORTHOMCL12473	NP_689518.1	3	119468938	119494708
ORTHOMCL12475	NP_065714.1	14	63204384	63293512
ORTHOMCL12476	XP_011543196.1	11	66520625	66546238
ORTHOMCL12478	NP_002894.1	17	9897710	9905367
ORTHOMCL12482	NP_001182085.1	1	34981526	34985347
ORTHOMCL12483	NP_065867.2	1	20664014	20718017
ORTHOMCL12484	NP_000125.2	4	119317250	119322161
ORTHOMCL12485	XP_016884902.1	23	133535745	133985646
ORTHOMCL12486	NP_057057.2	11	68684475	68691175
ORTHOMCL12487	NP_001030013.1	16	19113932	19121630
ORTHOMCL12493	NP_003271.1	3	52451091	52454041
ORTHOMCL12494	XP_024307930.1	22	23762522	23765863
ORTHOMCL12496	NP_113608.1	1	151759643	151763916
ORTHOMCL12497	NP_002181.1	6	52186387	52190638
ORTHOMCL12500	NP_008927.1	1	169463909	169485970
ORTHOMCL12502	NP_001948.1	4	147480917	147544954
ORTHOMCL12503	NP_002169.1	12	53097652	53102344
ORTHOMCL12504	NP_443073.1	1	32352720	32365265
ORTHOMCL12505	NP_612206.4	9	68780006	68783879
ORTHOMCL12506	NP_003146.1	8	23841921	23854807
ORTHOMCL12508	NP_001093148.1	3	120324729	120349339
ORTHOMCL12509	XP_016877615.1	15	51341504	51413365
ORTHOMCL12511	NP_005083.2	1	173041220	173050963
ORTHOMCL12512	NP_055412.2	1	93869458	93879206
ORTHOMCL12514	NP_001941.2	16	67192160	67198918
ORTHOMCL12515	NP_003934.1	4	76306026	76311130
ORTHOMCL12517	NP_004858.1	23	79360384	79367552
ORTHOMCL12518	NP_001278951.1	6	32845209	32853971
ORTHOMCL12521	NP_001167.2	16	280606	283003
ORTHOMCL12522	XP_016864826.1	5	37812677	37840044
ORTHOMCL12523	NP_001116188.1	23	126819764	126821786
ORTHOMCL12524	NP_872626.1	1	155127873	155134910
ORTHOMCL12525	NP_612422.2	10	97584345	97612802
ORTHOMCL12526	XP_016855608.1	1	7846345	7913615
ORTHOMCL12527	NP_003705.1	5	173314723	173329503
ORTHOMCL12528	NP_612405.2	12	57755098	57760410
ORTHOMCL12529	NP_789787.4	7	141972631	141973773
ORTHOMCL12530	NP_065145.2	18	11851390	11854449
ORTHOMCL12531	XP_016874077.1	11	68706674	68751564
ORTHOMCL12532	NP_000933.1	15	64155815	64163155
ORTHOMCL12534	NP_078943.1	12	122865328	122896165
ORTHOMCL12535	NP_057274.1	1	152409243	152414274
ORTHOMCL12537	XP_005260211.1	19	17049761	17075606
ORTHOMCL12539	NP_000587.1	7	45888419	45893668
ORTHOMCL12541	NP_001073966.2	9	120600918	120714487
ORTHOMCL12543	XP_024305623.1	15	78921750	78945098
ORTHOMCL12544	NP_001010979.1	1	154199085	154206365
ORTHOMCL12546	NP_006451.1	17	45147317	45152101
ORTHOMCL12547	NP_001743.1	11	34438925	34472060
ORTHOMCL12548	NP_000308.1	11	112226365	112233973
ORTHOMCL12549	NP_006352.2	17	48724763	48728749
ORTHOMCL12550	NP_001034200.1	3	32818018	32897826
ORTHOMCL12551	NP_001317518.1	1	53196429	53214197
ORTHOMCL12552	NP_071942.1	3	15042251	15065337
ORTHOMCL12555	NP_982278.3	9	4662294	4665274
ORTHOMCL12556	NP_001289675.1	1	172659008	172666873
ORTHOMCL12558	NP_006163.1	1	11845709	11847783
ORTHOMCL12559	NP_001155963.1	23	100969011	100990831
ORTHOMCL12561	NP_001004487.1	9	35869463	35870401
ORTHOMCL12562	NP_787054.1	21	30880644	30881555
ORTHOMCL12564	NP_001340.2	2	135905881	135985684
ORTHOMCL12565	NP_037481.1	1	212432887	212446379
ORTHOMCL12566	NP_703151.2	11	57703709	57712527
ORTHOMCL12567	NP_665807.1	7	135926755	135977456
ORTHOMCL12568	NP_075380.1	22	20241415	20268293
ORTHOMCL12569	NP_789788.1	12	120446438	120463753
ORTHOMCL12570	NP_660348.2	23	119399295	119454478
ORTHOMCL12572	NP_004097.1	1	161215297	161219248
ORTHOMCL12574	NP_056232.2	20	3777504	3781466
ORTHOMCL12575	NP_057215.3	2	26033860	26137454
ORTHOMCL12576	NP_004920.1	8	90058608	90082881
ORTHOMCL12578	NP_002960.2	22	50252901	50261810
ORTHOMCL12579	XP_011543557.1	11	63938970	63957322
ORTHOMCL12582	NP_000696.1	13	113648804	113658198
ORTHOMCL12583	NP_001034706.1	3	196197443	196211437
ORTHOMCL12584	NP_004055.1	12	12717270	12722383
ORTHOMCL12587	NP_009019.1	16	71358713	71390438
ORTHOMCL12588	NP_660206.2	1	33860475	33864791
ORTHOMCL12591	NP_001005278.1	1	158776682	158777635
ORTHOMCL12593	NP_005819.3	17	63550435	63594279
ORTHOMCL12596	NP_064543.3	19	41386370	41397351
ORTHOMCL12597	NP_077283.2	16	30104810	30113557
ORTHOMCL12598	NP_116168.3	2	74472832	74483230
ORTHOMCL12599	NP_871001.1	1	155941689	155942834
ORTHOMCL12600	NP_005903.2	18	60371331	60372768
ORTHOMCL12601	XP_024304887.1	12	118016661	118033564
ORTHOMCL12602	XP_011512329.1	5	41918061	42040230
ORTHOMCL12604	NP_689694.1	19	35224801	35228725
ORTHOMCL12606	NP_689661.1	15	44956674	44979223
ORTHOMCL12610	NP_058639.1	7	141764097	141765197
ORTHOMCL12612	XP_016855755.1	1	94820342	94895247
ORTHOMCL12614	NP_064628.1	22	38681949	38684760
ORTHOMCL12615	NP_001167574.1
ORTHOMCL12616	NP_001197.1	9	70384597	70414657
ORTHOMCL12617	NP_001010857.1	1	153203430	153205125
ORTHOMCL12618	NP_919227.2	5	146514854	146516113
ORTHOMCL12619	NP_009122.2	12	65050624	65121566
ORTHOMCL12620	NP_078969.2	10	11742357	11764070
ORTHOMCL12621	NP_001005283.1	11	58190434	58191518
ORTHOMCL12622	XP_016857086.1	1	108692310	108702930
ORTHOMCL12623	NP_001139745.1	8	90621995	90645905
ORTHOMCL12624	XP_011532415.1	3	48432170	48446652
ORTHOMCL12625	NP_859052.3	9	136206333	136245841
ORTHOMCL12627	XP_024308459.1	2	134838319	134902906
ORTHOMCL12630	NP_001087194.1	1	156072013	156081998
ORTHOMCL12631	NP_006387.1	11	65570459	65571888
ORTHOMCL12632	NP_037424.2	16	30370934	30377991
ORTHOMCL12634	NP_005773.3	17	81887835	81891622
ORTHOMCL12636	NP_003019.2	9	37915898	38069213
ORTHOMCL12637	XP_024303205.1	9	92493547	92536841
ORTHOMCL12638	NP_065073.3	6	138161690	138344663
ORTHOMCL12641	XP_016857724.1	1	56929210	56974383
ORTHOMCL12642	XP_011522482.1	17	49700934	49708173
ORTHOMCL12643	NP_001418.2	7	155458129	155464831
ORTHOMCL12644	NP_542406.2	20	32983773	33004449
ORTHOMCL12645	XP_024305040.1	12	50129306	50167533
ORTHOMCL12646	XP_016859229.1	2	191948300	192194933
ORTHOMCL12650	NP_078929.1	7	102396357	102426682
ORTHOMCL12651	XP_016857968.1	1	965820	975108
ORTHOMCL12652	NP_060336.3	8	73976142	73982783
ORTHOMCL12653	NP_116193.2	10	62804756	62808479
ORTHOMCL12654	NP_001015072.2	7	100888723	100889718
ORTHOMCL12657	NP_004767.1	20	49632945	49713884
ORTHOMCL12658	NP_001747.2	14	94304248	94323351
ORTHOMCL12659	NP_001962.3	12	51328443	51346679
ORTHOMCL12660	NP_000256.4	7	74773962	74789376
ORTHOMCL12662	XP_005263337.1	4	83460939	83485178
ORTHOMCL12663	XP_024309284.1	1	43991247	43996528
ORTHOMCL12665	NP_002157.2	2	8681983	8684453
ORTHOMCL12666	NP_002491.2	2	181668295	181680665
ORTHOMCL12668	NP_001078841.1	11	62671654	62673690
ORTHOMCL12669	NP_542402.3	2	223051930	223055637
ORTHOMCL12670	XP_006717052.1	9	124777158	124814891
ORTHOMCL12671	NP_443204.1	19	4537215	4540024
ORTHOMCL12674	NP_714922.1	6	116511645	116524792
ORTHOMCL12675	NP_001303695.1	2	74414176	74421630
ORTHOMCL12677	NP_057444.2	17	63600872	63608365
ORTHOMCL12678	NP_005189.2	22	50578958	50582999
ORTHOMCL12679	XP_016873947.1	11	63506052	63516774
ORTHOMCL12681	NP_004044.3	6	41921227	41933046
ORTHOMCL12683	XP_024307004.1	18	32263521	32470518
ORTHOMCL12684	NP_071330.3	6	35297818	35321771
ORTHOMCL12685	NP_000934.1	5	123023383	123036730
ORTHOMCL12687	NP_061903.2	5	55256055	55307722
ORTHOMCL12688	XP_005266940.1	6	117265558	117273565
ORTHOMCL12689	XP_011534147.1	6	116461370	116463782
ORTHOMCL12691	NP_060140.2	11	63985853	63998420
ORTHOMCL12692	NP_001004329.2	12	45014756	45051099
ORTHOMCL12693	XP_011538048.1	10	93566178	93590072
ORTHOMCL12695	NP_981948.1	9	12774994	12823060
ORTHOMCL12696	NP_000590.1	2	216672105	216695549
ORTHOMCL12697	NP_001823.1	6	35794982	35797344
ORTHOMCL12698	NP_065689.1	12	4368227	4379728
ORTHOMCL12700	NP_057092.2	2	43774039	43828320
ORTHOMCL12703	NP_006062.1	22	46255663	46263322
ORTHOMCL12704	NP_055946.1	2	28894643	28948220
ORTHOMCL12705	NP_036370.2	10	67884669	67918390
ORTHOMCL12706	NP_079323.1	3	160677160	160678448
ORTHOMCL12707	XP_011519075.1	12	8602166	8612970
ORTHOMCL12708	NP_612455.1	7	23298744	23309573
ORTHOMCL12709	XP_024308982.1	2	134918810	134959345
ORTHOMCL12710	NP_689812.3	17	8797110	8799349
ORTHOMCL12712	NP_115692.1	3	49422333	49429324
ORTHOMCL12713	NP_976043.1	10	73782050	73783648
ORTHOMCL12715	XP_016875214.1	12	15322257	15598331
ORTHOMCL12716	NP_115989.1	3	107377341	107378634
ORTHOMCL12717	NP_002431.2	1	75796871	75913238
ORTHOMCL12718	NP_055187.1	1	51236273	51273447
ORTHOMCL12720	XP_024303091.1	8	8892225	9100262
ORTHOMCL12722	NP_689615.2	4	117083554	117085580
ORTHOMCL12723	NP_001164626.1	19	7629785	7631624
ORTHOMCL12724	NP_443191.1	11	124611557	124620356
ORTHOMCL12725	NP_006483.2	1	110060375	110070700
ORTHOMCL12726	NP_689848.1	10	72893556	72933036
ORTHOMCL12727	NP_075060.1	5	69189548	69210357
ORTHOMCL12728	XP_005260355.1	20	43726161	43727135
ORTHOMCL12729	NP_001026788.1	7	964850	975599
ORTHOMCL12730	NP_001138523.1	2	46479565	46484425
ORTHOMCL12731	NP_009155.1	12	57216795	57226449
ORTHOMCL12732	XP_024307516.1	19	36009116	36014243
ORTHOMCL12733	NP_000377.1	17	30248195	30292166
ORTHOMCL12734	XP_024305815.1	15	40942137	40956519
ORTHOMCL12735	XP_011533470.1	13	39655627	39791665
ORTHOMCL12736	NP_001157903.1	20	38601934	38650652
ORTHOMCL12737	NP_443175.2	1	27005020	27012842
ORTHOMCL12738	XP_016858271.1	1	31790422	31816051
ORTHOMCL12739	XP_005273974.1	11	77589630	77610356
ORTHOMCL12740	NP_658982.1	5	170105897	170109725
ORTHOMCL12741	XP_024309638.1	4	88725954	89111398
ORTHOMCL12742	NP_005366.2	6	135181315	135219173
ORTHOMCL12743	XP_016870216.1	9	20341665	20622543
ORTHOMCL12744	NP_004488.2	19	45864260	45873797
ORTHOMCL12745	NP_078772.1	14	77024543	77028699
ORTHOMCL12746	NP_005452.2	20	40685848	40689240
ORTHOMCL12747	NP_149040.3	9	112878920	112895538
ORTHOMCL12749	NP_115983.3	14	35534042	35537054
ORTHOMCL12750	NP_115695.1	2	73228006	73233284
ORTHOMCL12752	XP_011508799.1	2	176269395	176338025
ORTHOMCL12753	NP_071383.1	1	175012958	175023455
ORTHOMCL12754	NP_001269473.1	17	57744481	57745329
ORTHOMCL12755	NP_006562.1	8	30156297	30183639
ORTHOMCL12756	XP_024306856.1	18	46476972	46657115
ORTHOMCL12757	NP_001010912.1	10	122697709	122699825
ORTHOMCL12758	NP_002891.1	10	47348371	47357875
ORTHOMCL12761	XP_016883273.1	20	62143720	62182510
ORTHOMCL12762	NP_715638.1	4	88695913	88698235
ORTHOMCL12763	NP_976044.2	9	35041095	35045991
ORTHOMCL12764	XP_016884321.1	22	37953663	38041915
ORTHOMCL12766	NP_002800.2	17	39980768	39997960
ORTHOMCL12768	NP_001862.2	3	148827801	148860187
ORTHOMCL12769	NP_071344.1	11	6680385	6683401
ORTHOMCL12770	NP_705582.1	23	47651792	47659180
ORTHOMCL12772	NP_063941.3	20	56248732	56249815
ORTHOMCL12775	NP_001776.1	1	20588951	20618908
ORTHOMCL12776	NP_055049.1	6	33204637	33206831
ORTHOMCL12778	NP_004479.1	3	194394821	194399266
ORTHOMCL12780	NP_997722.1	4	70518572	70532743
ORTHOMCL12782	XP_005247743.3	3	158696892	158732944
ORTHOMCL12783	NP_777594.1	11	118133377	118152915
ORTHOMCL12784	NP_055265.1	9	35649298	35650950
ORTHOMCL12785	NP_733936.1	6	24494969	24537207
ORTHOMCL12786	NP_079501.2	22	43923739	43947568
ORTHOMCL12789	NP_060740.1	20	62796405	62801738
ORTHOMCL12790	NP_065761.1	1	3780220	3796504
ORTHOMCL12792	NP_005708.1	1	183626193	183635941
ORTHOMCL12794	XP_016858796.1	2	85598547	85602699
ORTHOMCL12795	NP_004608.1	3	149474581	149503394
ORTHOMCL12796	NP_001006.1	19	49496365	49499712
ORTHOMCL12797	NP_000081.1	2	188974373	189012746
ORTHOMCL12798	XP_016884870.1	23	120362085	120383249
ORTHOMCL12800	NP_002138.1	17	48591257	48593741
ORTHOMCL12801	NP_071411.1	2	27781364	27890396
ORTHOMCL12802	NP_060536.3	1	26879382	26890378
ORTHOMCL12803	NP_848551.1	20	58150927	58161130
ORTHOMCL12806	XP_011542206.1	23	37571569	37684463
ORTHOMCL12808	NP_000952.1	20	49503874	49568170
ORTHOMCL12809	NP_006862.2	14	24336021	24340036
ORTHOMCL12810	NP_060633.1	15	40767448	40807478
ORTHOMCL12812	NP_064584.1	5	133955507	133968715
ORTHOMCL12813	NP_001648.1	4	74445098	74455009
ORTHOMCL12814	XP_016876011.1	13	30713478	30764428
ORTHOMCL12815	NP_981947.1	14	24131466	24132849
ORTHOMCL12817	NP_001073985.1	5	145858538	145931673
ORTHOMCL12818	NP_055206.2	10	90912100	90921275
ORTHOMCL12819	NP_620640.1	10	103367953	103389065
ORTHOMCL12820	NP_001010846.1	1	154467195	154502560
ORTHOMCL12821	NP_001020437.1	3	185076838	185153048
ORTHOMCL12822	XP_011540701.1	1	85265776	85276904
ORTHOMCL12823	NP_060517.1	5	150690790	150701107
ORTHOMCL12824	NP_848578.1	20	18813726	18814392
ORTHOMCL12825	NP_031400.2	14	60509220	60511807
ORTHOMCL12827	NP_775834.2	6	4050333	4087344
ORTHOMCL12829	NP_060689.2	11	66590169	66593083
ORTHOMCL12830	NP_817092.1	2	27381199	27409683
ORTHOMCL12831	NP_982353.1	19	39498917	39508481
ORTHOMCL12832	NP_001864.1	4	165378942	165498547
ORTHOMCL12838	XP_024307903.1	21	39175446	39183514
ORTHOMCL12842	NP_057152.2	7	101239612	101245090
ORTHOMCL12843	NP_006135.1	5	55102646	55110252
ORTHOMCL12844	NP_001010847.1	1	13474977	13513747
ORTHOMCL12845	XP_024304465.1	11	67464348	67469277
ORTHOMCL12846	XP_016876038.1	13	48075728	48095141
ORTHOMCL12847	NP_006726.1	7	27100354	27102775
ORTHOMCL12848	NP_001004713.1	19	15087066	15088133
ORTHOMCL12849	NP_001699.1	7	128772489	128775790
ORTHOMCL12850	XP_024308193.1	23	48508959	48520814
ORTHOMCL12851	XP_016870533.1	9	33460811	33473943
ORTHOMCL12852	XP_016878667.1	16	58196862	58283836
ORTHOMCL12853	NP_005243.1	14	75278778	75282234
ORTHOMCL12854	NP_892120.2	1	26282282	26318265
ORTHOMCL12855	NP_001269421.1	6	24797321	24798896
ORTHOMCL12856	NP_055506.1	15	34856351	34969794
ORTHOMCL12858	XP_024308590.1	2	47783082	47806954
ORTHOMCL12859	XP_016857337.1	1	113979391	113982254
ORTHOMCL12860	NP_036545.1	2	37344610	37373322
ORTHOMCL12861	XP_016866549.1	6	2765341	2785745
ORTHOMCL12862	NP_872372.1	17	4785285	4786434
ORTHOMCL12863	XP_011539140.1	1	98890245	99006130
ORTHOMCL12866	XP_005264418.1	2	86199433	86213798
ORTHOMCL12867	NP_940914.1	23	70177483	70205703
ORTHOMCL12868	XP_016856261.1	1	13893386	15118048
ORTHOMCL12870	NP_001073974.1	4	42397324	42402487
ORTHOMCL12871	NP_690862.1	7	19144782	19145421
ORTHOMCL12872	NP_291031.2	1	42162691	42164724
ORTHOMCL12873	NP_001293101.1	4	99123657	99144298
ORTHOMCL12875	NP_004092.1	5	76615482	76623434
ORTHOMCL12877	NP_005441.1	17	56593699	56595590
ORTHOMCL12878	NP_064515.1	8	40153468	40155308
ORTHOMCL12879	NP_065094.3	8	67422170	67747114
ORTHOMCL12881	NP_055020.1	11	65116403	65117738
ORTHOMCL12882	NP_078899.1	12	122974703	122980041
ORTHOMCL12883	NP_689979.1	17	7402974	7404138
ORTHOMCL12884	XP_024309327.1	3	44915261	44976185
ORTHOMCL12885	XP_024302594.1	7	93232340	93361123
ORTHOMCL12886	NP_005805.1	1	167052836	167090631
ORTHOMCL12889	XP_024306959.1	18	46334224	46463145
ORTHOMCL12891	NP_056322.2	23	13569575	13633575
ORTHOMCL12893	NP_079071.2	2	227362038	227379306
ORTHOMCL12894	NP_116185.2	23	16719584	16762684
ORTHOMCL12895	NP_976046.1	14	39396373	39432500
ORTHOMCL12897	NP_543139.4	17	44170706	44179083
ORTHOMCL12899	NP_006754.1	1	203305536	203309602
ORTHOMCL12900	NP_001139654.1	17	41307700	41309253
ORTHOMCL12901	XP_016865337.1	5	160251652	160339592
ORTHOMCL12902	NP_937850.1	19	18868546	18896727
ORTHOMCL12903	XP_016867452.1	7	135681237	135728204
ORTHOMCL12904	NP_848652.2	4	2059512	2069089
ORTHOMCL12905	NP_001278957.1	5	119452443	119542335
ORTHOMCL12906	XP_016874179.1	12	49558294	49568233
ORTHOMCL12907	NP_005445.1	9	14715082	14724308
ORTHOMCL12908	XP_011522951.1	17	37375332	37392708
ORTHOMCL12909	NP_060481.3	13	106543314	106568166
ORTHOMCL12911	XP_006714518.1	5	36246919	36301909
ORTHOMCL12912	XP_024307828.1	21	44216979	44241004
ORTHOMCL12913	NP_739577.1	6	134917390	134950122
ORTHOMCL12914	NP_006508.2	23	74421493	74533929
ORTHOMCL12917	NP_000160.1	23	101397791	101408013
ORTHOMCL12919	NP_612453.1	13	76880169	76886405
ORTHOMCL12920	NP_871629.1	15	81312666	81324183
ORTHOMCL12921	XP_016855719.1	1	184051651	184095846
ORTHOMCL12923	NP_149074.3	3	15427557	15442613
ORTHOMCL12924	NP_057288.1	10	47322490	47327588
ORTHOMCL12927	NP_476517.1	1	54998944	55008792
ORTHOMCL12929	XP_011540800.1	1	99262956	99309584
ORTHOMCL12930	NP_057140.2	12	66136936	66170072
ORTHOMCL12931	NP_077009.2	19	16630741	16660157
ORTHOMCL12932	NP_055723.1	9	128945530	128947733
ORTHOMCL12933	NP_057839.1	22	38468062	38483447
ORTHOMCL12934	XP_024310122.1	5	160043538	160120701
ORTHOMCL12938	NP_689473.1	15	40569293	40574706
ORTHOMCL12939	NP_689588.2	1	18480930	18485999
ORTHOMCL12940	NP_848563.1	20	35285731	35292422
ORTHOMCL12941	NP_060016.3	2	101252883	101270316
ORTHOMCL12943	XP_016884756.1	23	18162931	18220904
ORTHOMCL12946	NP_064542.1	20	16748353	16752164
ORTHOMCL12947	XP_011530229.1	4	183505050	183512428
ORTHOMCL12950	XP_011525699.1	19	42387019	42390318
ORTHOMCL12951	NP_955371.2	17	7420360	7421632
ORTHOMCL12952	NP_004323.2	6	3118376	3153599
ORTHOMCL12953	XP_011527856.1	21	33402896	33437521
ORTHOMCL12954	NP_000698.1	1	206106936	206117050
ORTHOMCL12955	NP_000340.2	8	38142700	38151082
ORTHOMCL12956	NP_006682.2	11	10557866	10568818
ORTHOMCL12958	XP_016863513.1	4	99816824	99872290
ORTHOMCL12959	NP_055285.1	12	48857133	48865870
ORTHOMCL12960	NP_001258811.1	6	43506965	43510343
ORTHOMCL12962	NP_002878.2	5	168486458	168519306
ORTHOMCL12963	NP_006511.1	23	37838836	37847636
ORTHOMCL12964	XP_024307244.1	19	46719509	46746475
ORTHOMCL12965	NP_060283.3	8	56957929	56993874
ORTHOMCL12966	NP_000104.1	9	129812942	129824162
ORTHOMCL12967	NP_055706.1	7	99394673	99408682
ORTHOMCL12969	XP_016862606.1	3	45026207	45036073
ORTHOMCL12972	XP_016869224.1	8	119873655	120056202
ORTHOMCL12973	XP_011513590.1	7	2728105	2870656
ORTHOMCL12977	NP_057132.2	5	129094749	129114028
ORTHOMCL12978	NP_001008270.1	3	48620759	48621855
ORTHOMCL12980	XP_016879084.1	16	1771889	1773151
ORTHOMCL12981	NP_055883.2	7	94656325	94669695
ORTHOMCL12982	NP_115878.2	12	6638076	6647414
ORTHOMCL12983	NP_997293.2	6	55327469	55402493
ORTHOMCL12986	NP_443203.1	5	132873666	132874890
ORTHOMCL12988	NP_997256.1	10	84173764	84185294
ORTHOMCL12989	NP_001185912.1	14	105489855	105499248
ORTHOMCL12990	NP_004648.1	2	191834305	191847280
ORTHOMCL12993	XP_024309703.1	4	158672101	158708713
ORTHOMCL12994	XP_011526734.1	19	7476870	7494977
ORTHOMCL12996	XP_024305499.1	14	39114261	39136973
ORTHOMCL12997	NP_036366.3	3	72374593	72446623
ORTHOMCL12998	NP_005556.1	5	170246233	170297842
ORTHOMCL12999	NP_057071.2	12	12974864	13000309
ORTHOMCL13000	NP_001001524.2	19	19264365	19273265
ORTHOMCL13002	XP_016879299.1	16	89686612	89696364
ORTHOMCL13004	NP_057453.1	3	137998816	138033652
ORTHOMCL13005	NP_001008238.1	2	19896631	19901986
ORTHOMCL13008	NP_061939.3	15	23643549	23647846
ORTHOMCL13009	NP_005845.2	17	42761194	42763041
ORTHOMCL13010	NP_000581.1	5	135892246	135895827
ORTHOMCL13011	NP_077285.3	4	2741660	2756376
ORTHOMCL13012	NP_061156.1	12	22046174	22065674
ORTHOMCL13013	NP_001129980.1	1	51102188	51152283
ORTHOMCL13014	NP_775779.1	1	233904712	234324518
ORTHOMCL13016	NP_001050.1	4	103589468	103719816
ORTHOMCL13019	XP_016884925.1	23	71615913	71618517
ORTHOMCL13020	XP_016874798.1	12	55835430	55842983
ORTHOMCL13021	NP_001487.2	5	138252380	138274564
ORTHOMCL13022	XP_016867847.1	7	95404862	95435072
ORTHOMCL13023	NP_694957.3	8	73063077	73093272
ORTHOMCL13026	XP_016868886.1	8	78675870	78806830
ORTHOMCL13027	NP_787098.3	17	82389210	82418637
ORTHOMCL13028	NP_115915.1	1	39659121	39672038
ORTHOMCL13029	XP_016858973.1	2	157995179	158136154
ORTHOMCL13030	NP_073572.2	1	226144679	226186722
ORTHOMCL13032	NP_006001.4	3	51385237	51389397
ORTHOMCL13033	NP_002136.1	17	48542655	48545031
ORTHOMCL13034	NP_055297.1	2	68860916	68871517
ORTHOMCL13039	NP_000279.1	6	136821683	136913934
ORTHOMCL13040	NP_001013663.1	1	15742492	15747797
ORTHOMCL13041	NP_001123986.1	19	41442426	41444765
ORTHOMCL13043	XP_016880824.1	17	44070700	44076344
ORTHOMCL13044	NP_001182208.1	3	12539131	12561227
ORTHOMCL13045	NP_997313.2	11	111514785	111537031
ORTHOMCL13047	XP_024301811.1	5	157460019	157474722
ORTHOMCL13048	XP_016879564.1	17	48930096	48944842
ORTHOMCL13049	NP_937826.1	11	57551655	57568330
ORTHOMCL13051	XP_016857406.1	1	32741839	32774970
ORTHOMCL13053	NP_009156.2	17	49575936	49583810
ORTHOMCL13057	XP_011527400.1	20	45833418	45843275
ORTHOMCL13058	NP_006064.2	6	123216339	123637093
ORTHOMCL13061	NP_001035047.1	15	89776358	89778754
ORTHOMCL13062	NP_055239.1	1	16014028	16019594
ORTHOMCL13063	NP_002067.1	12	64713442	64759446
ORTHOMCL13064	XP_005263881.1	2	112584437	112589040
ORTHOMCL13066	NP_116062.2	2	74505043	74507694
ORTHOMCL13069	XP_016866420.1	6	63275951	63567921
ORTHOMCL13073	NP_710157.2	3	194685893	194689037
ORTHOMCL13074	NP_058641.1	7	122994705	122995700
ORTHOMCL13076	NP_036314.2	15	60004222	60005943
ORTHOMCL13077	NP_002000.1	15	49423178	49487326
ORTHOMCL13078	NP_115622.2	15	82041778	82046143
ORTHOMCL13079	XP_011525848.1	19	50906352	50910745
ORTHOMCL13080	XP_024304003.1	10	72934762	72955044
ORTHOMCL13081	NP_065160.1	8	142740944	142742411
ORTHOMCL13082	XP_011510860.1	3	196932729	196942593
ORTHOMCL13083	NP_002609.1	2	61017677	61051990
ORTHOMCL13084	XP_016883973.1	21	43719097	43762307
ORTHOMCL13085	NP_060523.2	1	27959462	27968096
ORTHOMCL13086	NP_001007539.1	13	26044597	26051060
ORTHOMCL13088	NP_005198.1	22	20917407	20953749
ORTHOMCL13089	NP_006801.1	3	123067009	123162106
ORTHOMCL13090	NP_543152.1	2	183078559	183100008
ORTHOMCL13091	NP_001138904.1	4	25914192	25929879
ORTHOMCL13093	NP_006299.1	5	54455601	54456384
ORTHOMCL13094	NP_000578.2	5	40909252	40984640
ORTHOMCL13096	NP_000814.2	7	30964021	30979531
ORTHOMCL13098	NP_076424.1	20	3190350	3204697
ORTHOMCL13099	NP_001071179.1	21	30337013	30337694
ORTHOMCL13101	NP_115511.3	14	44504149	44507296
ORTHOMCL13102	XP_024305909.1	16	19067595	19080095
ORTHOMCL13106	NP_940879.1	19	42428538	42443048
ORTHOMCL13107	XP_016878984.1	16	2475104	2509669
ORTHOMCL13109	NP_006359.3	9	35732320	35737008
ORTHOMCL13110	XP_016856360.1	1	99968401	100026979
ORTHOMCL13111	XP_011528157.1	22	44881162	45009928
ORTHOMCL13112	NP_660183.1	16	31201486	31202776
ORTHOMCL13113	NP_001013645.1	6	143864436	143938346
ORTHOMCL13115	XP_016878741.1	16	10743164	10769351
ORTHOMCL13116	NP_003453.2	1	37556919	37566857
ORTHOMCL13117	NP_006169.2	17	46590669	46757464
ORTHOMCL13118	NP_006362.1	3	33113958	33147773
ORTHOMCL13121	NP_115721.1	12	55901413	55927913
ORTHOMCL13122	NP_003746.2	19	10115014	10119924
ORTHOMCL13123	NP_005514.1	7	27181157	27185216
ORTHOMCL13124	NP_055135.1	6	138403531	138413445
ORTHOMCL13125	NP_006656.2	4	83292461	83335153
ORTHOMCL13130	NP_054753.1	6	118894077	118909171
ORTHOMCL13131	XP_011530337.1	4	121801317	121817021
ORTHOMCL13132	NP_653255.1	9	135495180	135499915
ORTHOMCL13133	NP_808881.3	3	57556247	57656480
ORTHOMCL13134	NP_003246.1	17	78852977	78925390
ORTHOMCL13135	NP_112600.1	19	17351448	17377349
ORTHOMCL13136	NP_001317261.1	19	6581646	6591152
ORTHOMCL13138	NP_001036096.1	19	35995188	35996318
ORTHOMCL13142	NP_003960.1	19	58555712	58558976
ORTHOMCL13143	NP_060377.1	11	72097292	72103387
ORTHOMCL13145	XP_011521638.1	16	58515479	58521990
ORTHOMCL13146	NP_001073952.1	9	133514586	133524946
ORTHOMCL13148	NP_001002926.1	7	19695462	19709037
ORTHOMCL13149	NP_003649.2	11	129375237	129452279
ORTHOMCL13151	NP_000718.1	17	67044536	67056797
ORTHOMCL13152	XP_006713514.1	3	23945260	23980618
ORTHOMCL13154	NP_112486.1	19	10701436	10713367
ORTHOMCL13155	NP_004336.3	3	48223347	48225491
ORTHOMCL13156	NP_003115.1	2	72887383	72892160
ORTHOMCL13157	NP_005163.1	4	93828927	93829991
ORTHOMCL13158	NP_002537.3	8	118923557	118952144
ORTHOMCL13159	NP_570969.2	5	157162332	157166268
ORTHOMCL13160	XP_016858804.1	2	99161427	99181061
ORTHOMCL13161	NP_775782.2	2	202635178	202769757
ORTHOMCL13162	NP_055448.1	11	10750987	10779755
ORTHOMCL13163	XP_016884427.1	22	49918630	49927540
ORTHOMCL13164	XP_011540440.1	1	44653247	44674608
ORTHOMCL13165	XP_024303101.1	8	143574585	143578351
ORTHOMCL13167	XP_011531169.1	2	47403067	47634501
ORTHOMCL13170	XP_011524699.1	19	45039040	45070956
ORTHOMCL13171	NP_001326.2	11	65879813	65883741
ORTHOMCL13172	XP_011528088.1	21	42472486	42496354
ORTHOMCL13173	XP_011513302.1	6	43517024	43562404
ORTHOMCL13174	XP_024309203.1	3	196506877	196520956
ORTHOMCL13175	XP_016879087.1	16	89508379	89557768
ORTHOMCL13176	XP_011511249.1	3	132317367	132368765
ORTHOMCL13177	NP_003247.1	3	12153068	12159351
ORTHOMCL13178	NP_665872.2	16	21233695	21252429
ORTHOMCL13180	NP_078991.3	5	134873770	134901633
ORTHOMCL13181	NP_001013685.1	2	24790267	24793382
ORTHOMCL13182	XP_024303890.1	10	124461772	124614141
ORTHOMCL13184	NP_665805.2	10	133308889	133313162
ORTHOMCL13185	NP_001955.1	5	138465492	138469315
ORTHOMCL13187	NP_000353.1	22	32800816	32863041
ORTHOMCL13188	NP_036474.1	10	28677495	28682939
ORTHOMCL13190	XP_024305049.1	12	120640552	120680869
ORTHOMCL13192	NP_001074002.1	12	120710435	120723640
ORTHOMCL13193	NP_001048.2	10	69404202	69416918
ORTHOMCL13195	XP_006724622.1	23	45148373	45200901
ORTHOMCL13196	NP_004290.2	23	75053280	75156340
ORTHOMCL13199	NP_001254629.1	12	6965352	6970753
ORTHOMCL13202	NP_872632.2	1	155063737	155069553
ORTHOMCL13203	NP_064582.2	1	214281222	214337136
ORTHOMCL13204	NP_060489.1	17	17476986	17493220
ORTHOMCL13206	XP_016872793.1	11	118226690	118252368
ORTHOMCL13208	NP_001062.1	18	657584	673578
ORTHOMCL13210	NP_036609.1	2	74458400	74460891
ORTHOMCL13211	NP_001026904.2	19	10310211	10316015
ORTHOMCL13213	NP_004916.1	9	33441154	33447633
ORTHOMCL13214	XP_005255578.1	16	31033095	31040168
ORTHOMCL13215	NP_001007534.1	17	81833492	81835050
ORTHOMCL13217	NP_002396.2	22	37469063	37486440
ORTHOMCL13219	NP_001138567.1	8	132061486	132105265
ORTHOMCL13220	NP_055173.1	12	8533305	8541327
ORTHOMCL13221	XP_011540745.1	1	12063317	12144213
ORTHOMCL13222	NP_006796.1	5	137751384	137754350
ORTHOMCL13223	NP_006414.2	19	41956681	41959376
ORTHOMCL13226	XP_011507547.1	1	206009264	206023909
ORTHOMCL13227	NP_115485.1	5	77628712	77638697
ORTHOMCL13228	NP_037374.1	16	58113588	58129425
ORTHOMCL13229	XP_011513627.1	7	44044640	44061913
ORTHOMCL13230	XP_011527059.1	20	57329757	57343993
ORTHOMCL13231	NP_036263.1	21	30165923	30166653
ORTHOMCL13232	NP_060225.4	5	6599239	6633360
ORTHOMCL13233	XP_024306454.1	1	6624616	6635586
ORTHOMCL13235	XP_024305639.1	1	119031216	119140788
ORTHOMCL13236	NP_002460.1	12	80707629	80709478
ORTHOMCL13237	XP_016859908.1	2	163602611	163736155
ORTHOMCL13238	XP_016883895.1	21	34668953	34718227
ORTHOMCL13239	NP_057370.1	17	82035881	82037697
ORTHOMCL13240	NP_872369.2	16	2209253	2211068
ORTHOMCL13241	NP_001073934.1	17	38835088	38841389
ORTHOMCL13243	NP_055316.2	19	55401282	55408439
ORTHOMCL13247	NP_694964.3	19	39538806	39540198
ORTHOMCL13248	NP_056511.2	1	52602371	52609051
ORTHOMCL13249	NP_067612.1	19	41877120	41881372
ORTHOMCL13251	NP_077721.2	8	102551620	102561017
ORTHOMCL13252	NP_065190.2	16	67842310	67844195
ORTHOMCL13254	NP_057736.4	20	20034361	20056046
ORTHOMCL13256	NP_110382.3	14	51240168	51257655
ORTHOMCL13258	XP_016856546.1	1	93885199	93910370
ORTHOMCL13259	NP_115729.1	17	42773436	42779600
ORTHOMCL13260	XP_016869798.1	9	121815674	122093606
ORTHOMCL13261	XP_016869075.2	8	74350383	74488867
ORTHOMCL13262	NP_056464.1	19	45883607	45886170
ORTHOMCL13263	NP_057610.2	11	202924	207422
ORTHOMCL13265	NP_056271.3	9	137255300	137273548
ORTHOMCL13266	NP_057267.2	1	19251581	19260128
ORTHOMCL13270	XP_016878590.1	16	29670588	29698699
ORTHOMCL13272	NP_037525.1	7	2234291	2242198
ORTHOMCL13273	NP_919270.2	8	39934955	40016391
ORTHOMCL13275	NP_001004311.2	2	70777310	70790643
ORTHOMCL13276	XP_024308886.1	2	17510584	17538329
ORTHOMCL13277	XP_016866865.1	6	106559237	106630921
ORTHOMCL13278	XP_024309064.1	3	184242329	184258301
ORTHOMCL13279	NP_443082.2	19	12954156	12957254
ORTHOMCL13282	NP_004103.1	17	7438273	7444932
ORTHOMCL13283	NP_001827.1	14	24505355	24508265
ORTHOMCL13287	NP_653191.2	10	88819899	88851975
ORTHOMCL13288	XP_016864960.1	5	78777209	78986087
ORTHOMCL13289	NP_113642.1	22	50200979	50217616
ORTHOMCL13290	NP_001013657.3	12	48183583	48185926
ORTHOMCL13291	NP_612642.2	12	132710807	132722737
ORTHOMCL13292	NP_002778.1	7	42916861	42932206
ORTHOMCL13294	NP_004410.3	10	110497867	110511544
ORTHOMCL13295	XP_011535101.1	14	24366911	24379604
ORTHOMCL13297	NP_001025189.1	16	88809469	88811934
ORTHOMCL13298	NP_872327.2	2	186827480	186849170
ORTHOMCL13301	XP_016879313.1	16	15434468	15594521
ORTHOMCL13302	NP_065101.1	4	70688479	70690551
ORTHOMCL13304	XP_016875131.1	12	118032687	118062430
ORTHOMCL13305	NP_004356.2	5	90393335	90409786
ORTHOMCL13306	XP_016866544.1	6	42224933	42452216
ORTHOMCL13307	XP_024309122.1	3	50277907	50288116
ORTHOMCL13308	NP_631908.1	10	114938193	114977680
ORTHOMCL13309	NP_003081.2	15	101281510	101295282
ORTHOMCL13312	NP_060352.1	15	68206992	68229742
ORTHOMCL13313	XP_016880402.1	17	55750979	55845001
ORTHOMCL13315	NP_001293069.1	4	17486393	17512234
ORTHOMCL13316	NP_004529.2	23	93670926	93673683
ORTHOMCL13320	NP_064493.1	11	125672334	125680898
ORTHOMCL13322	NP_003958.2	6	132588592	132589738
ORTHOMCL13323	NP_001002036.3	2	96122817	96143059
ORTHOMCL13324	NP_036203.1	10	22316383	22320317
ORTHOMCL13325	XP_011518646.1	11	8019180	8106107
ORTHOMCL13326	NP_113667.1	12	57455291	57458013
ORTHOMCL13328	NP_940988.2	6	18120487	18122620
ORTHOMCL13334	NP_620591.3	11	2299480	2318201
ORTHOMCL13335	NP_005642.1	4	155903693	155920406
ORTHOMCL13336	NP_004579.1	11	118162804	118176622
ORTHOMCL13337	XP_016878756.1	16	2520345	2531422
ORTHOMCL13338	NP_002877.2	3	153162212	153170624
ORTHOMCL13340	XP_011509867.1	2	168901223	168910000
ORTHOMCL13341	NP_002421.3	22	27748277	27801498
ORTHOMCL13342	NP_000378.1	3	48856923	48898993
ORTHOMCL13343	NP_001859.1	7	130380371	130388108
ORTHOMCL13344	NP_851827.1	6	137143820	137173648
ORTHOMCL13346	NP_003664.1	17	39665346	39666554
ORTHOMCL13348	NP_056166.1	14	70641787	70675360
ORTHOMCL13350	NP_116251.4	8	143597904	143600315
ORTHOMCL13351	NP_000466.2	23	30304422	30309378
ORTHOMCL13352	NP_056955.2	1	26169897	26170873
ORTHOMCL13353	XP_011516101.1	9	34398184	34458570
ORTHOMCL13356	NP_055317.1	11	60890547	60906589
ORTHOMCL13357	NP_004762.2	11	102576835	102625332
ORTHOMCL13359	NP_060832.1	11	27494418	27506779
ORTHOMCL13360	XP_024302851.1	8	116950273	117176714
ORTHOMCL13361	NP_064509.2	9	27524314	27526498
ORTHOMCL13363	NP_853637.2	21	30829039	30829732
ORTHOMCL13367	XP_011508826.1	2	232526160	232537907
ORTHOMCL13369	NP_076979.1	19	16661127	16689020
ORTHOMCL13371	NP_061894.2	11	114391448	114400550
ORTHOMCL13374	NP_002513.2	17	80466833	80476604
ORTHOMCL13377	NP_076919.1	7	27145583	27147774
ORTHOMCL13378	NP_997203.1	23	70062491	70064179
ORTHOMCL13379	XP_016877524.1	15	99105069	99136586
ORTHOMCL13383	NP_001073970.1	11	62790315	62792014
ORTHOMCL13384	XP_016881737.1	19	5678414	5680896
ORTHOMCL13385	NP_005288.3	22	40679178	40682814
ORTHOMCL13387	NP_004484.1	23	53431258	53434376
ORTHOMCL13388	NP_005281.1	3	98531899	98534679
ORTHOMCL13389	NP_002941.1	3	128619970	128650876
ORTHOMCL13390	NP_795363.1	7	143222037	143223079
ORTHOMCL13391	NP_002414.1	11	102520508	102530753
ORTHOMCL13392	NP_981951.1	5	90458203	90474768
ORTHOMCL13393	XP_006717341.1	9	97654398	97697409
ORTHOMCL13394	NP_085131.1	11	62646848	62653302
ORTHOMCL13395	NP_001278933.1	5	74640023	74721288
ORTHOMCL13397	NP_005250.1	2	190055700	190062729
ORTHOMCL13400	NP_001257326.1	17	42900797	42914433
ORTHOMCL13401	NP_116238.2	13	30906175	30925577
ORTHOMCL13403	NP_001009997.2	10	97589693	97590934
ORTHOMCL13405	XP_011520656.1	16	1444933	1475084
ORTHOMCL13406	NP_997046.1	7	123655807	123664290
ORTHOMCL13407	NP_003005.2	7	37905932	37916923
ORTHOMCL13408	NP_001018126.1	9	100578079	100588389
ORTHOMCL13409	NP_055871.1	21	43659551	43696079
ORTHOMCL13410	NP_115943.1	12	122727606	122730582
ORTHOMCL13411	NP_006673.1	7	77193371	77199833
ORTHOMCL13412	NP_005866.1	3	40309682	40312424
ORTHOMCL13414	NP_112576.1	1	26279722	26281522
ORTHOMCL13420	NP_002141.1	12	121839527	121888611
ORTHOMCL13421	NP_001074306.3	17	28364268	28365151
ORTHOMCL13422	NP_694966.3	5	97091870	97142816
ORTHOMCL13423	NP_996880.1	11	67451301	67452729
ORTHOMCL13426	XP_016857335.1	1	159826689	159837497
ORTHOMCL13429	NP_001245335.1	13	76948559	76958642
ORTHOMCL13430	NP_003333.1	17	4269217	4366674
ORTHOMCL13432	NP_003954.2	17	4771892	4783211
ORTHOMCL13433	NP_116295.1	4	88520978	88523801
ORTHOMCL13437	NP_477513.2	2	222671738	222709930
ORTHOMCL13438	NP_899232.2	15	97960703	97973838
ORTHOMCL13439	NP_005971.1	4	6693839	6697170
ORTHOMCL13440	NP_001121700.2	9	137191617	137200711
ORTHOMCL13442	NP_001984.1	1	94529176	94541857
ORTHOMCL13443	NP_861974.1	5	115613208	115626179
ORTHOMCL13444	NP_065877.1	11	45240302	45286333
ORTHOMCL13446	NP_659490.4	11	5514393	5516726
ORTHOMCL13448	NP_055127.2	11	124747472	124752272
ORTHOMCL13449	NP_065137.1	11	66314487	66317044
ORTHOMCL13450	NP_055666.2	1	6590724	6602898
ORTHOMCL13451	NP_068798.1	23	73212299	73214874
ORTHOMCL13452	XP_016864525.1	5	149271838	149343637
ORTHOMCL13453	NP_001956.3	2	73290929	73293701
ORTHOMCL13454	NP_001341646.1	4	73436219	73455785
ORTHOMCL13455	NP_065120.2	1	156061149	156070514
ORTHOMCL13456	XP_016884566.1	22	50502947	50507781
ORTHOMCL13457	NP_112578.2	2	74455023	74457960
ORTHOMCL13458	NP_002981.2	16	57358783	57366190
ORTHOMCL13459	NP_002088.2	13	27424544	27435709
ORTHOMCL13461	NP_689892.1	4	48483343	48489524
ORTHOMCL13462	XP_024305200.1	13	95433588	95579756
ORTHOMCL13463	XP_024305312.1	14	24205524	24208362
ORTHOMCL13465	XP_011522500.1	17	60443149	60526240
ORTHOMCL13466	XP_016885423.1	23	49269822	49301465
ORTHOMCL13468	NP_001005178.1	11	6199224	6200186
ORTHOMCL13469	NP_006816.2	12	106237881	106247935
ORTHOMCL13471	NP_004542.1	11	47579010	47584563
ORTHOMCL13472	XP_005269208.1	12	81078018	81256759
ORTHOMCL13473	NP_001295.2	17	30378924	30469657
ORTHOMCL13475	NP_055296.2	23	55000323	55007873
ORTHOMCL13477	NP_005906.2	2	135839626	135876477
ORTHOMCL13479	NP_067044.2	6	31670951	31672450
ORTHOMCL13481	XP_016861358.1	3	143971798	143992368
ORTHOMCL13482	XP_011543495.1	11	73646178	73662819
ORTHOMCL13483	NP_149080.2	20	297563	300321
ORTHOMCL13484	NP_001039.1	3	187668906	187670413
ORTHOMCL13485	NP_849188.4	8	10606349	10655107
ORTHOMCL13486	XP_016876344.1	13	42886388	42992312
ORTHOMCL13487	NP_110418.1	14	63684216	63728108
ORTHOMCL13488	NP_872365.1	12	50842918	50887884
ORTHOMCL13489	NP_066305.2	5	171309284	171312134
ORTHOMCL13491	NP_006421.2	2	61868127	61888671
ORTHOMCL13492	NP_054879.3	3	12557014	12583713
ORTHOMCL13493	XP_016873247.1	11	75586914	75668724
ORTHOMCL13494	NP_005388.2	7	131500262	131556617
ORTHOMCL13496	XP_024309482.1	3	39096599	39108363
ORTHOMCL13497	NP_006089.1	5	181236928	181243906
ORTHOMCL13501	NP_079492.2	2	218874116	218893931
ORTHOMCL13503	XP_016883340.1	20	51386957	51562857
ORTHOMCL13505	NP_149103.1	6	43021602	43029599
ORTHOMCL13506	NP_055632.2	7	28953358	28958413
ORTHOMCL13507	NP_775753.2	19	15010727	15023271
ORTHOMCL13508	NP_062563.3	2	68974573	68980980
ORTHOMCL13509	NP_787072.2	1	231332731	231337872
ORTHOMCL13511	NP_112577.1	6	144094881	144095617
ORTHOMCL13512	NP_004996.1	8	124539102	124549986
ORTHOMCL13517	NP_002817.2	1	180154833	180198034
ORTHOMCL13518	NP_066969.1	1	11189289	11195981
ORTHOMCL13523	XP_024306337.1	17	42798749	42811587
ORTHOMCL13525	XP_011518637.1	11	2163929	2174081
ORTHOMCL13526	NP_001801.1	20	3783851	3786690
ORTHOMCL13527	NP_005211.1	17	49990005	49995224
ORTHOMCL13529	XP_016874295.1	12	19404101	19522239
ORTHOMCL13530	NP_060092.2	17	8188333	8190246
ORTHOMCL13533	NP_002095.1	5	55024279	55034132
ORTHOMCL13534	NP_004426.2	9	128818402	128822676
ORTHOMCL13535	NP_060240.3	6	10980759	11044391
ORTHOMCL13537	NP_006447.2	17	76565379	76586128
ORTHOMCL13539	XP_011537230.2	12	80792520	80937915
ORTHOMCL13540	XP_006724727.1	23	101268253	101293071
ORTHOMCL13543	XP_024303482.1	9	137605640	137615360
ORTHOMCL13545	NP_006152.2	5	135534282	135535949
ORTHOMCL13547	XP_024303888.1	10	98457077	99235875
ORTHOMCL13548	NP_055214.1	7	16753726	16784536
ORTHOMCL13594	NP_002791.1	6	32854161	32859851
ORTHOMCL13596	NP_004408.1	5	172768090	172771200
ORTHOMCL13597	NP_000779.1	4	70993548	71030914
ORTHOMCL13598	NP_001900.1	11	1752752	1763992
ORTHOMCL13603	NP_071338.1	2	47520775	47570331
ORTHOMCL13604	NP_000789.1	4	9781634	9784009
ORTHOMCL13605	NP_110407.2	8	103398638	103415335
ORTHOMCL13608	NP_065129.1	15	52109263	52112775
ORTHOMCL13609	XP_024307547.1	19	35497217	35513678
ORTHOMCL13610	NP_076968.2	15	45402321	45421419
ORTHOMCL13611	NP_036196.1	12	56449502	56456553
ORTHOMCL13613	NP_037370.2	13	43023226	43109170
ORTHOMCL13618	NP_060426.2	8	124450807	124453026
ORTHOMCL13620	XP_011542289.1	23	49162569	49168157
ORTHOMCL13623	NP_056963.2	18	57352490	57368931
ORTHOMCL13624	NP_004843.2	18	57435685	57491298
ORTHOMCL13626	XP_024303156.1	9	137423372	137434406
ORTHOMCL13627	NP_001004478.1	1	158606439	158607380
ORTHOMCL13629	NP_004878.2	5	135570679	135579279
ORTHOMCL13630	XP_024306343.1	17	47823272	47831541
ORTHOMCL13631	XP_024310019.1	4	676205	690748
ORTHOMCL13632	NP_001001786.2	11	122115354	122116215
ORTHOMCL13633	XP_016869351.1	8	30729131	30767006
ORTHOMCL13635	NP_001258980.1	16	1419744	1420800
ORTHOMCL13638	NP_976086.1	1	86862445	86914577
ORTHOMCL13642	XP_016872963.1	11	67621421	67629937
ORTHOMCL13643	NP_002720.1	10	92689924	92695651
ORTHOMCL13646	NP_009129.1	8	37762546	37779768
ORTHOMCL13647	NP_076410.1	12	10825346	10826269
ORTHOMCL13648	NP_066012.1	4	118685370	118712270
ORTHOMCL13649	NP_001244238.1	17	41301826	41302851
ORTHOMCL13651	NP_001229625.1	12	52205581	52210855
ORTHOMCL13652	NP_003869.1	8	63015079	63039051
ORTHOMCL13654	NP_001099043.1	3	196568854	196589059
ORTHOMCL13656	NP_001273066.1	16	69709401	69726668
ORTHOMCL13659	NP_006020.4	14	73711783	73714425
ORTHOMCL13664	NP_055027.1	12	53973126	53976419
ORTHOMCL13666	NP_002469.2	11	17719563	17722131
ORTHOMCL13667	NP_689613.1	4	112145397	112189081
ORTHOMCL13668	NP_005717.3	12	57782745	57802856
ORTHOMCL13671	NP_005276.2	8	52939908	52940894
ORTHOMCL13673	NP_940975.2	9	34521042	34523039
ORTHOMCL13674	NP_038463.2	18	59267035	59273393
ORTHOMCL13675	NP_115758.3	16	69328621	69339623
ORTHOMCL13677	NP_955360.1	21	30214006	30216151
ORTHOMCL13678	NP_055101.2	9	130172578	130237304
ORTHOMCL13682	NP_006226.2	11	111352251	111379671
ORTHOMCL13684	NP_710156.3	2	199911256	199928273
ORTHOMCL13685	XP_016879725.1	17	50373220	50381479
ORTHOMCL13686	NP_001159923.1	3	186717309	186744410
ORTHOMCL13687	NP_057262.2	1	151762969	151771330
ORTHOMCL13689	NP_061126.2	12	68746086	68768690
ORTHOMCL13692	NP_001073920.1	14	94442438	94452857
ORTHOMCL13693	NP_036246.1	19	15049480	15058293
ORTHOMCL13694	NP_000217.2	17	41565841	41572058
ORTHOMCL13697	NP_872625.1	7	76510342	76516521
ORTHOMCL13698	NP_060911.2	2	216031656	216081843
ORTHOMCL13699	NP_443094.3	1	167630193	167708696
ORTHOMCL13700	NP_064585.1	10	24848607	24952644
ORTHOMCL13704	NP_002528.1	15	64687574	64703281
ORTHOMCL13708	NP_004314.5	9	33252471	33264761
ORTHOMCL13709	NP_055402.2	16	981808	986979
ORTHOMCL13711	NP_058640.1	7	141778489	141779388
ORTHOMCL13713	NP_003853.1	5	171419663	171457626
ORTHOMCL13716	NP_001138845.1	10	23439269	23442381
ORTHOMCL13718	NP_055129.2	9	32455302	32526324
ORTHOMCL13721	NP_950245.2	1	46340177	46365152
ORTHOMCL13722	NP_937823.1	9	130893428	130896812
ORTHOMCL13724	XP_011530353.1	4	105552604	105682539
ORTHOMCL13725	NP_076922.1	17	48621156	48626473
ORTHOMCL13726	XP_016878443.1	16	66598178	66696707
ORTHOMCL13727	NP_976308.1	19	55620741	55624575
ORTHOMCL13728	NP_001278257.1	2	24076874	24169638
ORTHOMCL13729	NP_861453.1	12	48328980	48330279
ORTHOMCL13735	NP_006456.1	15	74541177	74598131
ORTHOMCL13736	XP_024304525.1	1	160739057	160754821
ORTHOMCL13737	XP_011540524.1	1	43450607	43454241
ORTHOMCL13740	NP_031367.1	21	39445865	39515506
ORTHOMCL13741	NP_054778.2	13	41457406	41470877
ORTHOMCL13742	NP_001001912.2	14	21665083	21666024
ORTHOMCL13745	XP_011543665.1	11	60056628	60071116
ORTHOMCL13747	NP_001017970.1	14	61277370	61281812
ORTHOMCL13749	NP_064571.1	7	97116593	97181763
ORTHOMCL13752	NP_006866.2	23	48913182	48919136
ORTHOMCL13754	XP_024302027.1	5	82278447	82319932
ORTHOMCL13756	NP_478059.1	9	78297075	78330093
ORTHOMCL13757	NP_001157851.1	11	47586678	47589194
ORTHOMCL13758	NP_059105.2	12	53985162	53990279
ORTHOMCL13759	NP_001138505.1	11	43942556	43943883
ORTHOMCL13760	NP_001140158.1	3	190843271	190864200
ORTHOMCL13762	NP_003384.2	10	100463055	100483642
ORTHOMCL13763	NP_699207.1	4	7040849	7043001
ORTHOMCL13764	NP_001157849.1	11	3217944	3218813
ORTHOMCL13765	NP_002132.3	7	27128507	27130780
ORTHOMCL13766	NP_001009612.1	20	1203454	1208274
ORTHOMCL13767	XP_011526659.1	19	13764492	13774282
ORTHOMCL13768	NP_849194.1	16	29906335	29926232
ORTHOMCL13772	XP_006717411.2	9	124451087	124477795
ORTHOMCL13774	NP_001035364.2	6	10886831	10974309
ORTHOMCL13775	XP_016875491.1	12	7119106	7130272
ORTHOMCL13778	NP_036414.1	23	109623700	109625168
ORTHOMCL13779	NP_689867.1	19	12969618	12974753
ORTHOMCL13782	NP_054745.1	11	126303752	126350005
ORTHOMCL13789	NP_000931.1	7	95359872	95396375
ORTHOMCL13793	NP_689752.2	3	119146150	119151455
ORTHOMCL13796	NP_777578.2	19	7677057	7679833
ORTHOMCL13797	XP_006718833.1	11	111540280	111561745
ORTHOMCL13799	NP_001008395.1	12	104303732	104305205
ORTHOMCL13800	NP_037408.2	17	3608262	3636322
ORTHOMCL13801	NP_002766.1	10	122461525	122514908
ORTHOMCL13802	NP_001818.1	9	89311195	89316703
ORTHOMCL13804	XP_016881961.1	19	35641175	35644871
ORTHOMCL13806	XP_024306509.1	17	7217125	7225267
ORTHOMCL13808	XP_016878463.1	16	5042772	5066145
ORTHOMCL13810	NP_115865.1	21	34073523	34143034
ORTHOMCL13812	NP_037469.2	17	996893	1002183
ORTHOMCL13813	NP_055393.1	11	67056818	67072017
ORTHOMCL13819	NP_067007.3	6	31658298	31660772
ORTHOMCL13820	NP_113630.1	23	34627064	34657288
ORTHOMCL13821	NP_068591.2	15	74812853	74825758
ORTHOMCL13823	NP_001005238.1	11	4914719	4915663
ORTHOMCL13824	NP_066192.1	16	3012456	3014505
ORTHOMCL13828	NP_001433.1	8	81478497	81483238
ORTHOMCL13830	NP_612463.1	19	17455425	17460916
ORTHOMCL13834	XP_016878994.1	16	14071072	14266779
ORTHOMCL13835	NP_689952.1	7	27162438	27165530
ORTHOMCL13836	NP_877426.4	21	28439661	28885373
ORTHOMCL13837	NP_002667.2	22	41576886	41589867
ORTHOMCL13838	XP_016885324.1	23	152898132	152973481
ORTHOMCL13839	NP_064447.1	1	90712022	90717237
ORTHOMCL13840	NP_037483.1	17	47733244	47746119
ORTHOMCL13845	XP_011516496.1	9	113313222	113340340
ORTHOMCL13846	NP_004307.2	12	102957674	102960516
ORTHOMCL13848	NP_004881.2	17	4959226	4967837
ORTHOMCL13850	NP_061935.1	1	19814029	19815278
ORTHOMCL13851	XP_016883327.1	20	25069940	25082379
ORTHOMCL13852	NP_005242.1	16	86567251	86568933
ORTHOMCL13854	XP_024306603.1	17	30921736	30959398
ORTHOMCL13855	NP_612361.1	19	14087840	14090575
ORTHOMCL13856	XP_016879834.1	17	4433924	4488204
ORTHOMCL13858	XP_005249218.1	6	43054029	43060180
ORTHOMCL13859	NP_067060.2	3	53884976	53892015
ORTHOMCL13860	NP_057483.1	12	120443961	120446412
ORTHOMCL13861	XP_016870200.1	9	132410043	132573319
ORTHOMCL13863	XP_011516970.1	9	137434364	137441710
ORTHOMCL13865	NP_116190.3	11	134068925	134151757
ORTHOMCL13866	NP_060877.3	8	97775581	97852602
ORTHOMCL13867	NP_072088.1	15	81000954	81004004
ORTHOMCL13868	NP_005314.2	6	26107412	26108136
ORTHOMCL13869	XP_005266469.1	13	27620743	27667422
ORTHOMCL13870	NP_057447.5	19	55013705	55038264
ORTHOMCL13871	NP_000321.1	23	18639688	18672103
ORTHOMCL13872	NP_078985.3	1	220690286	220699157
ORTHOMCL13873	NP_005013.1	17	4945650	4949088
ORTHOMCL13874	NP_001004052.1	11	6169355	6170326
ORTHOMCL13876	NP_000667.1	17	15927782	15975896
ORTHOMCL13878	NP_006047.3	2	231519903	231530471
ORTHOMCL13879	NP_005439.2	23	50910735	50916641
ORTHOMCL13880	NP_001257530.1	1	201113953	201115372
ORTHOMCL13881	NP_078981.1	13	51767993	51804162
ORTHOMCL13883	NP_689761.2	5	95384796	95450441
ORTHOMCL13884	XP_016880072.1	17	39210536	39225872
ORTHOMCL13885	NP_001073868.2	8	132024220	132059380
ORTHOMCL13886	XP_016861222.1	3	129543214	129555185
ORTHOMCL13889	XP_011511636.1	3	108907644	108955195
ORTHOMCL13891	NP_001088.2	22	50738224	50745299
ORTHOMCL13898	NP_054780.2	23	55452089	55453568
ORTHOMCL13899	NP_071432.2	3	184710367	184712048
ORTHOMCL13901	NP_874364.1	17	439978	445940
ORTHOMCL13904	NP_065697.1	11	8937572	8943033
ORTHOMCL13905	NP_078777.1	2	176188579	176190907
ORTHOMCL13906	XP_016859239.1	2	171999897	172082430
ORTHOMCL13907	NP_076920.1	17	48575507	48578381
ORTHOMCL13909	NP_057059.2	23	78129748	78139682
ORTHOMCL13910	NP_872387.2	1	162373725	162376962
ORTHOMCL13911	NP_001341524.1	6	110243895	110358272
ORTHOMCL13912	NP_071736.1	16	69328621	69330595
ORTHOMCL13914	NP_057501.2	14	95534986	95544718
ORTHOMCL13915	NP_001099139.2	1	156581365	156587728
ORTHOMCL13916	NP_000672.3	10	111077032	111080907
ORTHOMCL13917	NP_001139017.1	16	27066898	27069166
ORTHOMCL13919	NP_872359.1	11	66278201	66284214
ORTHOMCL13920	NP_060324.1	19	47045907	47048624
ORTHOMCL13921	NP_077001.1	16	30423698	30430052
ORTHOMCL13922	NP_005361.2	19	16111680	16133635
ORTHOMCL13923	NP_778235.1	1	149887469	149887916
ORTHOMCL13924	XP_024303552.1	10	56357438	56361273
ORTHOMCL13928	XP_005274039.3	11	62787321	62790400
ORTHOMCL13930	NP_849151.2	7	142939506	142940870
ORTHOMCL13932	NP_113627.1	8	10723768	10730574
ORTHOMCL13933	NP_006679.1	17	44959693	44968276
ORTHOMCL13935	NP_001138408.1	11	63759892	63768642
ORTHOMCL13940	NP_001004476.1	1	158419928	158420866
ORTHOMCL13943	NP_695002.1	23	21655349	21658387
ORTHOMCL13946	NP_055145.3	19	48872392	48876062
ORTHOMCL13949	NP_001001414.1	19	39196964	39201882
ORTHOMCL13950	NP_005599.1	11	67435510	67437682
ORTHOMCL13956	NP_955353.1	17	39868164	39877896
ORTHOMCL13957	NP_008855.1	17	58000919	58007346
ORTHOMCL13958	NP_002001.1	13	21671076	21704501
ORTHOMCL13959	NP_067080.1	14	77265491	77271312
ORTHOMCL13961	NP_057124.3	1	93149742	93180689
ORTHOMCL13969	NP_001637.1	19	44942238	44945496
ORTHOMCL13971	NP_954652.2	3	46742091	46744755
ORTHOMCL13973	NP_037410.1	16	88638593	88640474
ORTHOMCL13974	NP_061835.1	21	37006150	37019659
ORTHOMCL13975	NP_543144.1	1	75918873	75937625
ORTHOMCL13979	NP_066276.2	12	4434142	4445799
ORTHOMCL13982	XP_011527527.1	20	1474591	1491762
ORTHOMCL13983	NP_660331.1	19	45071500	45076588
ORTHOMCL13984	NP_803431.1	5	121851955	121852833
ORTHOMCL13985	XP_016866573.1	6	5031029	5260950
ORTHOMCL13988	XP_011520991.1	16	2712418	2720551
ORTHOMCL13990	NP_710160.1	12	54016852	54030823
ORTHOMCL13992	NP_001138549.1	11	61508800	61511018
ORTHOMCL13993	NP_036477.2	13	44939249	44989483
ORTHOMCL13994	NP_056498.1	19	18001132	18014102
ORTHOMCL13995	NP_068745.2	11	44260728	44310166
ORTHOMCL13996	XP_016867171.1	7	44200978	44214294
ORTHOMCL13997	XP_016882260.1	19	19528861	19537584
ORTHOMCL14000	NP_001335685.1	3	63652668	63665217
ORTHOMCL14001	NP_071327.2	22	21642253	21644299
ORTHOMCL14002	NP_149984.1	10	96343216	96359365
ORTHOMCL14003	XP_024303834.1	10	69057533	69104811
ORTHOMCL14005	NP_079477.2	15	64841883	64868002
ORTHOMCL14006	XP_024308421.1	16	22162531	22190444
ORTHOMCL14008	NP_115502.2	1	178513077	178523500
ORTHOMCL14009	NP_004798.3	2	128265480	128318597
ORTHOMCL14010	XP_024308619.1	2	230165473	230225729
ORTHOMCL14012	NP_005160.2	11	72239077	72244176
ORTHOMCL14016	NP_787068.3	19	34956354	34964049
ORTHOMCL14017	NP_001025057.1	5	177400107	177400636
ORTHOMCL14019	NP_005313.1	6	27866792	27867581
ORTHOMCL14020	NP_004420.1	23	68828997	68842164
ORTHOMCL14025	NP_001008778.1	11	65170154	65173666
ORTHOMCL14027	XP_005268733.1	12	52168996	52192000
ORTHOMCL14029	NP_005305.1	23	16123301	16153518
ORTHOMCL14030	NP_066972.1	16	84565596	84618096
ORTHOMCL14031	XP_016864098.1	4	82900650	82920283
ORTHOMCL14034	NP_006034.1	16	22814166	22916338
ORTHOMCL14036	XP_011512961.1	6	36354221	36387800
ORTHOMCL14038	NP_001291298.1	20	58216126	58228653
ORTHOMCL14041	NP_789782.1	20	33811304	33854367
ORTHOMCL14043	XP_011532670.1	4	55595229	55636698
ORTHOMCL14045	NP_000188.1	9	96235306	96313987
ORTHOMCL14046	NP_000605.1	11	58622673	58625733
ORTHOMCL14050	NP_001019846.1	20	33666498	33668525
ORTHOMCL14051	XP_016855716.1	1	157792249	157820150
ORTHOMCL14053	NP_982248.1	3	51861629	51863424
ORTHOMCL14055	NP_940954.1	1	231018958	231040249
ORTHOMCL14056	XP_016874882.1	12	6650538	6663143
ORTHOMCL14057	NP_689973.2	11	65833640	65855169
ORTHOMCL14058	NP_005821.2	13	40729296	40771211
ORTHOMCL14059	XP_005274725.1	23	154010506	154019984
ORTHOMCL14060	NP_005904.1	18	13825544	13826862
ORTHOMCL14061	NP_001004758.1	11	4848237	4849208
ORTHOMCL14062	NP_057044.2	10	99732201	99756137
ORTHOMCL14064	XP_024305840.1	15	43133115	43185147
ORTHOMCL14066	NP_061134.1	1	212686417	212699985
ORTHOMCL14070	NP_004566.2	4	146638893	146642471
ORTHOMCL14071	NP_001099040.1	19	32691363	32713796
ORTHOMCL14073	NP_001001954.1	11	59421979	59422953
ORTHOMCL14074	NP_006159.2	4	84493283	84498234
ORTHOMCL14075	NP_006658.1	23	119236245	119244466
ORTHOMCL14076	XP_011529259.1	23	71096149	71103534
ORTHOMCL14077	NP_859059.1	12	49836043	49843129
ORTHOMCL14078	NP_945339.2	19	54461796	54463711
ORTHOMCL14080	NP_001258489.1
ORTHOMCL14081	NP_036453.1	19	18306230	18323191
ORTHOMCL14082	NP_085125.1	19	41193207	41207539
ORTHOMCL14083	NP_001297.1	7	73768997	73770270
ORTHOMCL14086	XP_006712869.1	2	95122987	95165187
ORTHOMCL14089	NP_000529.1	13	36819202	36829603
ORTHOMCL14090	NP_859061.3	19	5455415	5456856
ORTHOMCL14091	NP_631914.1	7	122697712	122699154
ORTHOMCL14093	NP_658988.2	17	18315280	18328056
ORTHOMCL14094	NP_631948.1	3	141763124	141818490
ORTHOMCL14095	NP_002892.1	11	32090931	32105726
ORTHOMCL14097	NP_689907.1	23	78656069	78659328
ORTHOMCL14098	NP_000200.1	13	27919982	27926314
ORTHOMCL14099	XP_024307353.1	19	50511600	50514690
ORTHOMCL14100	NP_002514.1	7	98617285	98629869
ORTHOMCL14101	NP_005253.3	16	1984149	1987749
ORTHOMCL14105	NP_009033.1	1	42153421	42155824
ORTHOMCL14107	NP_112590.1	5	177305500	177312291
ORTHOMCL14108	NP_003915.2	4	41744082	41748970
ORTHOMCL14110	NP_079513.1	17	43753731	43758788
ORTHOMCL14111	NP_001129743.2	8	23702451	23706598
ORTHOMCL14113	XP_016884161.1	22	45192242	45240769
ORTHOMCL14115	XP_005251012.1	8	142727203	142736932
ORTHOMCL14124	NP_009200.2	1	108746635	108809526
ORTHOMCL14125	NP_001710.1	20	57168753	57266651
ORTHOMCL14127	NP_003752.2	2	85577491	85582033
ORTHOMCL14128	NP_002862.2	1	202878282	202889257
ORTHOMCL14131	NP_064554.3	3	158666414	158672722
ORTHOMCL14132	NP_149971.1	17	42122738	42123353
ORTHOMCL14134	NP_001025184.1	10	127549349	127552671
ORTHOMCL14135	XP_016861286.1	3	120165481	120285074
ORTHOMCL14136	NP_000947.2	14	52314298	52328606
ORTHOMCL14137	XP_016879726.1	17	28703197	28712065
ORTHOMCL14138	NP_690878.2	17	21238870	21253266
ORTHOMCL14139	NP_851321.2	17	76079182	76082804
ORTHOMCL14141	XP_024308216.1	23	136213220	136256482
ORTHOMCL14142	NP_001207422.1	17	9771434	9791297
ORTHOMCL14143	NP_057663.1	19	8302127	8308356
ORTHOMCL14144	NP_001280668.1	5	139448554	139462743
ORTHOMCL14145	NP_002512.1	1	11857464	11858935
ORTHOMCL14146	NP_115716.1	6	33696761	33711751
ORTHOMCL14149	NP_689574.1	19	39531533	39532867
ORTHOMCL14150	NP_001007091.1	8	13566843	13568288
ORTHOMCL14151	XP_011527951.1	21	41304229	41357727
ORTHOMCL14155	NP_005249.1	15	40764087	40767713
ORTHOMCL14156	NP_001020466.1	11	298200	299526
ORTHOMCL14157	NP_932351.1	7	122701666	122702967
ORTHOMCL14165	NP_115898.2	8	33485167	33501260
ORTHOMCL14166	XP_016863737.1	4	674199	682033
ORTHOMCL14167	XP_011511104.1	3	149760648	149792823
ORTHOMCL14168	NP_543012.1	17	2041983	2043431
ORTHOMCL14169	NP_075378.1	19	19255641	19262787
ORTHOMCL14172	NP_036517.1	16	28537341	28539174
ORTHOMCL14174	NP_694998.1	11	66291902	66296664
ORTHOMCL14176	XP_016863521.1	4	83138564	83285134
ORTHOMCL14177	NP_114101.4	19	53963036	53990215
ORTHOMCL14179	XP_016863007.1	3	194587673	194633819
ORTHOMCL14180	XP_016875882.1	13	46053066	46105076
ORTHOMCL14181	NP_068747.1	4	176319939	176332245
ORTHOMCL14182	XP_016867262.1	7	151428832	151448790
ORTHOMCL14183	NP_001992.1	1	159283888	159308224
ORTHOMCL14184	NP_000567.1	2	112829758	112836843
ORTHOMCL14185	NP_060755.1	15	75639085	75640323
ORTHOMCL14187	NP_001074318.1	9	136361900	136363811
ORTHOMCL14188	XP_016855721.1	1	227728168	227781231
ORTHOMCL14191	NP_919267.2	8	124306189	124372699
ORTHOMCL14192	NP_004040.1	15	79960890	79971301
ORTHOMCL14193	NP_113618.2	17	1646150	1650098
ORTHOMCL14194	NP_001277027.1	16	8526549	8590193
ORTHOMCL14196	NP_004282.1	5	71719163	71721048
ORTHOMCL14197	NP_001177768.1	12	14880864	14886062
ORTHOMCL14198	NP_001053.2	11	59852808	59866568
ORTHOMCL14200	NP_005612.1	1	153373708	153375599
ORTHOMCL14202	NP_114171.2	17	3723903	3726699
ORTHOMCL14203	NP_006432.1	15	79843547	79897285
ORTHOMCL14204	NP_060380.3	2	28849821	28870360
ORTHOMCL14205	NP_005851.1	19	676389	683392
ORTHOMCL14206	NP_037403.1	23	48831092	48835638
ORTHOMCL14207	NP_115790.1	1	110451166	110457354
ORTHOMCL14208	NP_056290.3	2	33583661	33599362
ORTHOMCL14209	NP_689497.1	8	81732453	81759515
ORTHOMCL14210	NP_954580.1	20	50123737	50153798
ORTHOMCL14212	NP_776248.1	14	94768223	94770162
ORTHOMCL14213	XP_024303283.1	9	35807785	35812272
ORTHOMCL14214	NP_001177391.1	11	94512529	94532123
ORTHOMCL14215	NP_874360.1	6	28503296	28515793
ORTHOMCL14217	XP_016882155.1	19	54040825	54063966
ORTHOMCL14219	NP_116245.2	15	84641495	84654343
ORTHOMCL14220	NP_115700.1	1	232950531	232978802
ORTHOMCL14228	XP_016873587.1	11	67391952	67398412
ORTHOMCL14229	XP_024304618.1	12	75391070	75432688
ORTHOMCL14230	NP_001728.1	5	39284144	39364560
ORTHOMCL14241	NP_660310.2	6	70566922	70588903
ORTHOMCL14245	NP_076434.2	11	60429589	60447792
ORTHOMCL14248	NP_005416.1	16	11267857	11269303
ORTHOMCL14249	NP_001098990.1	17	6651739	6653298
ORTHOMCL14250	NP_115954.1	13	49660676	49691487
ORTHOMCL14251	NP_741995.1	23	155258234	155264589
ORTHOMCL14254	NP_002847.1	19	44846136	44889228
ORTHOMCL14256	NP_115956.3	5	80319971	80321842
ORTHOMCL14257	XP_011541458.1	5	73120561	73131817
ORTHOMCL14258	XP_016867579.1	7	23504780	23532041
ORTHOMCL14265	NP_660315.2	17	35760897	35765079
ORTHOMCL14267	NP_056159.2	8	30095406	30137706
ORTHOMCL14269	XP_016878862.1	16	3382081	3402007
ORTHOMCL14270	NP_056347.1	15	57706521	57717557
ORTHOMCL14273	XP_024306257.1	16	30757226	30762272
ORTHOMCL14275	NP_001013421.1	23	139955725	139965518
ORTHOMCL14276	XP_011523132.1	17	76673650	76711005
ORTHOMCL14277	NP_742152.1	19	39296325	39298672
ORTHOMCL14278	NP_115993.3	2	27123780	27131114
ORTHOMCL14279	NP_059106.2	12	53938792	53946544
ORTHOMCL14283	NP_077017.1	9	128159425	128163928
ORTHOMCL14284	NP_001304928.1	12	8455995	8478330
ORTHOMCL14286	NP_997275.1	19	35487324	35490531
ORTHOMCL14290	NP_954713.1	5	95620078	95622142
ORTHOMCL14291	NP_001498.1	13	49220338	49222377
ORTHOMCL14293	XP_016874274.2	12	100203669	100268094
ORTHOMCL14294	NP_443069.1	1	155255979	155262385
ORTHOMCL14296	NP_062825.1	8	16992825	17002165
ORTHOMCL14299	XP_011537675.1	10	93893951	93914271
ORTHOMCL14300	NP_002074.2	14	64939152	64942905
ORTHOMCL14308	NP_005058.3	3	150741123	150763148
ORTHOMCL14313	NP_006261.1	19	49635292	49640143
ORTHOMCL14314	NP_057629.2	1	181088502	181090843
ORTHOMCL14319	NP_004209.2	19	8390321	8404434
ORTHOMCL14321	NP_872354.1	6	35805294	35824075
ORTHOMCL14329	XP_005256667.1	17	19335372	19378193
ORTHOMCL14332	XP_016865510.1	5	156919282	156963255
ORTHOMCL14333	NP_000597.2	9	136944870	136946981
ORTHOMCL14335	NP_113657.1	6	79631105	79703670
ORTHOMCL14337	NP_056997.1	1	52020131	52056171
ORTHOMCL14340	NP_002921.1	18	42743218	43115692
ORTHOMCL14342	NP_003368.1	11	64234584	64239264
ORTHOMCL14344	NP_073740.2	20	46557823	46684485
ORTHOMCL14345	NP_001177408.1	15	40278372	40282586
ORTHOMCL14348	NP_004343.1	16	49277917	49281831
ORTHOMCL14352	NP_001094859.1	11	113779796	113780485
ORTHOMCL14355	XP_011534791.1	14	77474394	77498867
ORTHOMCL14356	NP_000477.1	12	49950741	49958881
ORTHOMCL14357	NP_958851.1	12	2959312	3040676
ORTHOMCL14359	XP_016861785.1	3	37379111	37435497
ORTHOMCL14360	NP_079119.3	2	171522247	171558133
ORTHOMCL14361	NP_003802.1	19	6530999	6535928
ORTHOMCL14362	NP_006820.1	10	86968431	86970909
ORTHOMCL14363	NP_443177.1	22	41925032	41926817
ORTHOMCL14365	NP_004464.2	9	97853255	97856715
ORTHOMCL14366	NP_036242.1	4	53996335	54064690
ORTHOMCL14370	NP_612417.1	6	110958560	110967888
ORTHOMCL14372	XP_016858297.1	1	172418560	172468829
ORTHOMCL14374	XP_005273880.1	11	68891276	68903835
ORTHOMCL14376	NP_005827.1	8	98102339	98117190
ORTHOMCL14377	NP_037479.1	23	96883908	96885467
ORTHOMCL14379	NP_006445.1	4	2247432	2262143
ORTHOMCL14380	XP_024306003.1	16	66988589	67009758
ORTHOMCL14382	NP_001004330.1	12	92736489	92772092
ORTHOMCL14383	XP_011519350.1	13	110148958	110307157
ORTHOMCL14384	NP_694948.1	5	93740309	93741603
ORTHOMCL14385	XP_024306721.1	17	44708581	44752732
ORTHOMCL14387	NP_001182526.1	6	130827405	130837135
ORTHOMCL14388	NP_001104789.1	4	183318067	183320774
ORTHOMCL14389	NP_996782.1	12	55636892	55637833
ORTHOMCL14390	NP_006792.1	19	48382570	48391553
ORTHOMCL14393	NP_004057.1	18	580343	582020
ORTHOMCL14395	XP_024308815.1	1	154502219	154548147
ORTHOMCL14397	NP_061853.1	7	141790217	141791366
ORTHOMCL14399	NP_004385.1	5	10679230	10761275
ORTHOMCL14403	NP_005176.1	10	5524889	5526268
ORTHOMCL14404	XP_011508972.1	2	94871433	94876829
ORTHOMCL14405	NP_006265.1	9	34689570	34691277
ORTHOMCL14406	NP_005595.2	6	98834704	98838790
ORTHOMCL14407	NP_997721.2	2	236193452	236264345
ORTHOMCL14411	NP_001139008.1	17	4899653	4902932
ORTHOMCL14415	NP_004031.1	2	20447071	20449445
ORTHOMCL14424	XP_024307218.1	19	11296139	11326996
ORTHOMCL14425	NP_006158.2	8	23678693	23682937
ORTHOMCL14428	NP_997287.2	3	42905910	42919333
ORTHOMCL14430	XP_011516330.1	9	35561830	35563899
ORTHOMCL14435	NP_000788.2	11	637305	640706
ORTHOMCL14438	NP_009162.1	23	116436579	116461458
ORTHOMCL14439	NP_001476.2	2	236165236	236168009
ORTHOMCL14440	NP_056168.1	17	75032567	75065889
ORTHOMCL14441	NP_065203.2	11	66284580	66289167
ORTHOMCL14443	XP_016862031.1	3	8619400	8745035
ORTHOMCL14444	NP_115866.1	9	137551857	137552555
ORTHOMCL14445	XP_016871520.1	10	23202851	23345216
ORTHOMCL14448	XP_016857808.1	1	157745733	157777472
ORTHOMCL14454	NP_001139811.1	19	29525431	29564555
ORTHOMCL14455	NP_061975.2	7	27141052	27143668
ORTHOMCL14456	XP_011508335.1	1	157513377	157552533
ORTHOMCL14457	XP_016876216.1	13	75549480	75606020
ORTHOMCL14459	NP_113665.3	16	30092314	30096216
ORTHOMCL14460	XP_024302120.1	6	43999515	44007615
ORTHOMCL14462	NP_060836.1	4	6716115	6717660
ORTHOMCL14464	NP_001515.1	17	42184060	42185452
ORTHOMCL14466	NP_699191.1	20	58459101	58514938
ORTHOMCL14470	NP_076947.1	16	715173	719655
ORTHOMCL14471	XP_011540085.1	1	111722064	111755797
ORTHOMCL14472	XP_011543116.1	11	60756867	60776733
ORTHOMCL14473	NP_005209.1	8	6870575	6878007
ORTHOMCL14474	NP_056180.1	23	110194186	110440233
ORTHOMCL14479	NP_002075.2	5	151020412	151028993
ORTHOMCL14483	NP_699199.2	10	35605410	35608935
ORTHOMCL14484	NP_006264.2	17	34270216	34272242
ORTHOMCL14489	NP_002248.1	19	50819146	50823787
ORTHOMCL14493	NP_003859.1	23	77447675	77456522
ORTHOMCL14498	NP_001340483.1	11	66975277	66977004
ORTHOMCL14500	NP_001073976.1	6	73368555	73369792
ORTHOMCL14502	NP_001036158.1	1	52631438	52669120
ORTHOMCL14507	NP_067648.1	6	138215986	138218490
ORTHOMCL14509	NP_848602.1	11	120210975	120230332
ORTHOMCL14510	XP_016858968.1	2	37920789	38069246
ORTHOMCL14511	NP_001001557.1	8	96142333	96160792
ORTHOMCL14515	NP_001005196.1	11	124423942	124424871
ORTHOMCL14516	NP_055082.1	11	16738601	16758354
ORTHOMCL14523	NP_619638.2	7	130732554	130734033
ORTHOMCL14524	NP_982260.2	12	107774385	107776644
ORTHOMCL14526	NP_998773.1	2	196804415	196810276
ORTHOMCL14528	NP_112485.1	16	1827224	1840207
ORTHOMCL14529	NP_001004749.1	11	4907370	4908308
ORTHOMCL14531	NP_775933.1	4	153710160	153760983
ORTHOMCL14533	NP_932342.1	1	244835306	244845063
ORTHOMCL14534	NP_000585.2	6	31575567	31578336
ORTHOMCL14535	NP_001291929.1	17	4731408	4733610
ORTHOMCL14538	NP_663626.2	11	187881	194575
ORTHOMCL14539	NP_997297.2	8	141433829	141507230
ORTHOMCL14540	NP_997274.2	19	32675407	32678300
ORTHOMCL14542	NP_056518.2	22	42508335	42519823
ORTHOMCL14543	NP_001034463.4	9	136796338	136807741
ORTHOMCL14547	NP_619648.1	23	75782988	75785244
ORTHOMCL14549	NP_001230141.1	19	38908171	38914371
ORTHOMCL14550	NP_004834.1	19	14031740	14052919
ORTHOMCL14551	XP_016881790.1	19	51685595	51713157
ORTHOMCL14552	XP_016871803.1	10	75094432	75109221
ORTHOMCL14553	NP_003098.1	6	21593741	21598619
ORTHOMCL14556	XP_016868901.1	8	118131828	118621995
ORTHOMCL14557	NP_037402.1	3	46712116	46717883
ORTHOMCL14558	NP_059113.1	12	4720586	4772726
ORTHOMCL14563	NP_005204.1	3	122325164	122341969
ORTHOMCL14564	XP_024306780.1	17	48133438	48430250
ORTHOMCL14567	NP_005400.1	4	76033682	76036197
ORTHOMCL14569	XP_005244786.2	1	1913751	1917294
ORTHOMCL14572	NP_115715.3	17	39728500	39730563
ORTHOMCL14573	XP_024310148.1	5	181039872	181061525
ORTHOMCL14576	NP_113628.1	3	46497995	46500949
ORTHOMCL14577	XP_011507445.1	1	155262868	155273529
ORTHOMCL14578	NP_001004475.1	1	158398522	158399466
ORTHOMCL14579	NP_150281.1	19	38251237	38256591
ORTHOMCL14582	NP_689791.1	23	147981329	148026667
ORTHOMCL14584	XP_011532869.1	5	176383937	176388927
ORTHOMCL14587	NP_872333.1	22	29720355	29731833
ORTHOMCL14592	NP_001011717.1	2	100470482	100483280
ORTHOMCL14593	NP_001140155.1	14	21098937	21103724
ORTHOMCL14594	NP_064532.1	15	70881342	70892433
ORTHOMCL14595	NP_005534.2	19	17816513	17821574
ORTHOMCL14598	NP_036611.2	7	76326791	76359025
ORTHOMCL14601	NP_006017.1	3	129314771	129316277
ORTHOMCL14603	NP_054888.2	14	24209581	24213830
ORTHOMCL14604	NP_055159.2	11	35618187	35620873
ORTHOMCL14606	XP_016867778.1	7	497245	520668
ORTHOMCL14607	NP_002249.1	12	9595274	9607901
ORTHOMCL14618	NP_078867.2	17	80991841	81000133
ORTHOMCL14621	NP_004924.1	16	89171755	89195492
ORTHOMCL14623	NP_060624.1	19	14119509	14136628
ORTHOMCL14625	NP_001532.1	11	111912736	111914093
ORTHOMCL14628	NP_004269.1	17	16217195	16351800
ORTHOMCL14629	XP_024305113.1	13	113759217	113813797
ORTHOMCL14630	NP_061157.3	19	11239619	11241943
ORTHOMCL14632	XP_016861009.1	3	37862152	37984469
ORTHOMCL14634	NP_003508.1	1	149886975	149887411
