# Supplementary material for: Primate phylogenomics uncovers multiple rapid radiations and ancient interspecific introgression
Source: PLoS Biol. 2020 Dec 3;18(12):e3000954. doi: 10.1371/journal.pbio.3000954 (PMC7738166; doi:10.1371/journal.pbio.3000954)
Supplement: S1 Data — Tab 1, Fig 3 Data: consists of the node age estimates for all 20 independent PhyloBayes dating analyses as well as the run used to determine the prior for each node; each estimate is plotted separately in Fig 3. Tab 2, Fig 3 Data for R: the same data as in tab 1, but formatted for analysis with the accompanying R script “plot_DATING.R” available via Data Dryad: https://doi.org/10.5061/dryad.rfj6q577d [22]. Tab 3, S3_Fig_Data: the data used to generate S3 Fig. The average node ages estimated in tab 1 are used here to plot age vs. concordance factors estimated for each node in IQ-TREE. Tab 4, S4_Fig_PanelA_Data: contains the tree counts that resulted from the SLiM3 simulation conditions pictured in S4A Fig. Tab 5, S4_Fig_PanelB_Data: contains the tree counts for the SLiM3 simulation conditions pictured in S4B Fig. SLiM3 recipes for both simulations are available via Data Dryad at https://doi.org/10.5061/dryad.rfj6q577d [22]. (XLSX) [file pbio.3000954.s014.xlsx]

## Sheet: Fig 3 Data
Average dates for each node are derived from Bayesian dating of 10 different datasets (PB1-PB10, ~39kbp each), each run twice resulting in 20 independent dating runs. Tab "Fig 3 Data for R" contains the same data but formatted for the R script "plot_DATING.R", which was used to generate the box plots in figure 3.
Node Numbers correspond to the numbering in Fig 3.
DataSet	Node 1	Node 2	Node 3	Node 4	Node 5	Node 6	Node 7	Node 8	Node 9	Node 10	Node 11	Node 12	Node 13	Node 14	Node 15	Node 16	Node 17	Node 18	Node 19	Node 20	Node 21	Node 22	Node 23	Node 24	Node 25	Node 26	Node 27
PB1	16.8699	15.4559	17.166	36.5136	58.2655	61.7583	66.7371	67.8545	45.795	28.9838	27.6343	21.3692	19.053	10.7175	9.08896	1.10911	15.7421	10.7509	8.37627	2.09278	11.4261	8.52272	4.93341	3.40804	7.3476	6.17863	5.00828
PB1	16.7123	15.323	17.0099	36.2786	58.0985	61.703	66.8387	67.8086	45.7077	28.8386	27.4794	21.2995	18.9845	10.6373	9.04634	1.10729	15.7283	10.6814	8.33206	2.03811	11.4514	8.56499	4.96273	3.4282	7.38721	6.20349	5.05086
PB2	16.0426	14.5844	16.2073	36.4924	60.1861	62.9572	68.2072	72.1796	47.6461	29.8853	27.6775	20.1216	17.5315	9.85454	7.79922	3.4216	15.4495	11.1803	9.23832	3.38469	10.6806	7.63226	3.63957	2.93228	6.22818	5.06203	3.67656
PB2	16.0362	14.568	16.2052	36.391	60.0939	62.8849	68.1861	71.9876	47.5445	29.9005	27.6586	20.1301	17.5308	9.88532	7.81414	3.41997	15.3801	11.0833	9.15208	3.35401	10.5878	7.57296	3.54908	2.86318	6.19159	5.01878	3.65788
PB3	16.3928	14.5195	16.6039	35.7232	59.6361	62.1093	67.2539	69.3716	48.7035	32.973	27.4333	20.4749	18.4491	11.1414	8.35717	3.26635	16.7702	12.0818	9.36453	3.90987	13.4523	10.2972	5.86366	2.57589	8.77944	7.95935	6.2045
PB3	16.646	14.7449	16.8645	35.922	59.55	61.9739	67.0168	69.1286	48.6686	33.1145	27.6301	20.7102	18.6579	11.2617	8.42781	3.29946	16.8808	12.1815	9.46926	3.9706	13.5695	10.3844	5.91355	2.59056	8.84447	8.03375	6.27756
PB4	17.1521	15.1484	17.2634	37.0329	58.0262	61.3767	66.2145	69.6596	48.7512	34.9117	29.6468	22.5464	19.609	10.7689	8.03849	4.18771	18.3034	14.106	11.4396	4.32675	13.9833	11.2703	6.19079	3.88203	9.50629	7.68945	7.00496
PB4	17.0245	15.0433	17.1411	36.7866	58.0816	61.4808	66.3635	69.9689	48.8843	34.9671	29.4483	22.3791	19.4704	10.6174	7.94488	4.18366	18.1465	13.9874	11.3508	4.28954	13.896	11.1979	6.16913	3.86222	9.43847	7.62018	6.97614
PB5	17.5385	15.6045	17.7613	36.5249	59.0722	61.5328	67.4274	68.7741	46.6705	32.6494	28.8231	21.8689	19.5879	11.5342	8.41876	3.70331	16.5777	12.7253	10.1427	5.08799	13.1601	9.36561	5.04135	3.74228	8.5713	7.21993	6.11652
PB5	17.5909	15.6746	17.828	36.5752	59.0822	61.5791	67.5493	68.8908	46.6439	32.6434	28.8773	21.8466	19.591	11.5025	8.44993	3.73498	16.4839	12.614	10.0559	5.04694	13.0502	9.27475	5.00045	3.72617	8.49524	7.15271	6.0426
PB6	16.578	14.234	16.7876	37.0163	59.3553	61.6663	65.3797	67.4171	48.4662	32.2412	27.5301	20.7926	18.7203	10.9803	9.1092	3.14107	15.3511	10.4417	8.5844	2.25882	11.4102	9.05716	4.45075	2.9553	6.97225	5.3897	5.436
PB6	16.4301	14.0489	16.647	36.9401	59.4267	61.7837	65.5525	67.7157	48.575	32.5936	27.3987	20.7204	18.6501	10.9679	9.12649	3.15177	15.2049	10.2916	8.44823	2.21159	11.3078	8.95366	4.38307	2.91643	6.88348	5.3037	5.37332
PB7	19.7707	17.2892	19.9713	37.625	59.4353	61.2415	64.9765	66.0297	48.0209	30.4517	29.188	22.1094	20.4949	10.2148	8.72134	3.99064	17.9854	13.2853	11.9486	3.6217	14.5862	11.7059	8.0928	6.92635	10.1598	9.65739	5.90852
PB7	19.7351	17.2365	19.937	37.6214	59.5363	61.3676	65.0673	66.3132	47.955	30.1322	29.2113	22.0436	20.4163	10.1462	8.666	3.94043	17.9856	13.2862	11.9493	3.64396	14.6256	11.7675	8.12523	6.92668	10.1868	9.66972	5.91215
PB8	15.5553	13.8087	15.7703	36.0429	58.5013	60.9162	66.0637	67.2221	48.2555	29.8633	28.1024	21.516	19.3025	10.9913	9.08428	3.62933	17.358	13.0923	11.0873	4.01816	13.7195	11.6366	6.20789	4.93088	10.1998	8.74135	5.93071
PB8	15.1273	13.3948	15.3398	35.7872	58.7139	61.1748	66.4293	67.5404	48.3837	29.9205	27.7501	21.1532	18.9855	10.886	9.03388	3.60357	16.8996	12.6643	10.6742	3.82127	13.3103	11.3133	6.05143	4.8215	9.92228	8.48564	5.78488
PB9	16.1137	13.9702	16.6074	35.815	59.1517	61.9536	66.8198	70.4506	48.2113	29.6975	28.2093	21.0007	19.3082	10.6812	8.56794	3.00526	15.5975	11.138	9.4435	2.82241	11.2949	8.40758	4.82841	3.67118	7.41032	6.62748	5.5626
PB9	16.2668	14.1102	16.7648	35.9682	59.1759	61.9124	66.7447	70.2372	48.2149	29.6694	28.3625	21.1693	19.4736	10.7762	8.66428	2.9997	15.6689	11.1942	9.47937	2.85056	11.3272	8.42882	4.8856	3.71023	7.44618	6.6671	5.59342
PB10	17.7952	16.7081	17.9936	37.0947	58.4359	61.2131	66.3361	70.0685	46.8196	28.6836	29.9387	22.0975	19.9366	12.5627	8.19335	3.24963	19.0713	13.9258	12.0496	4.5223	14.783	12.124	7.31024	5.206	10.2636	8.85428	7.66046
PB10	18.1016	17.0012	18.3045	37.208	58.3313	61.0852	66.1582	69.8182	46.806	28.7609	30.1218	22.2477	20.0732	12.6563	8.22458	3.26912	19.2784	14.1269	12.2453	4.59406	14.9627	12.2621	7.34153	5.20078	10.4198	8.99583	7.76236
PRIOR	14.1316	6.81247	24.2996	42.8344	51.9711	61.2394	104.725	149.42	46.1506	15.2413	30.0148	25.73	21.5467	13.0594	7.7185	3.85365	26.4483	17.9098	8.47986	8.46242	21.6446	14.7268	9.76566	5.32787	10.8666	5.89584	5.90103
Average	16.974	15.1234	17.2087	36.568	59.0078	61.6835	66.5661	68.9218	47.7362	31.0441	28.4061	21.3798	19.1913	10.9392	8.53885	3.2707	16.7932	12.2419	10.1416	3.59331	12.8292	9.98699	5.64703	4.01381	8.53271	7.32652	5.84701
Median	16.6791	14.8941	16.9372	36.5192	59.117	61.6227	66.5832	69.0097	48.1161	30.0264	28.1559	21.3344	19.3053	10.8311	8.50894	3.35972	16.6739	12.3978	9.76763	3.73262	13.2352	9.83141	5.45251	3.7182	8.67537	7.42005	5.91033
StandDev	1.20333	1.17005	1.18627	0.588758	0.664932	0.53132	0.91091	1.68851	0.990077	2.01848	0.917997	0.743891	0.800491	0.733241	0.447249	0.822621	1.30059	1.31551	1.34539	0.954758	1.48178	1.57283	1.32581	1.28389	1.4452	1.49294	1.06115
LowAvg	15.7706	13.9534	16.0224	35.9792	58.3429	61.1522	65.6552	67.2333	46.7461	29.0256	27.4881	20.636	18.3908	10.2059	8.0916	2.44808	15.4926	10.9264	8.79618	2.63855	11.3475	8.41416	4.32123	2.72992	7.0875	5.83358	4.78586
HighAvg	18.1773	16.2935	18.395	37.1567	59.6727	62.2148	67.477	70.6103	48.7262	33.0625	29.3241	22.1237	19.9918	11.6724	8.9861	4.09332	18.0938	13.5574	11.487	4.54806	14.311	11.5598	6.97284	5.2977	9.97791	8.81947	6.90817

## Sheet: Fig 3 Data for R
The data below was used to generate Figure 3 of the main text using the R script "plot_Dating.R" located in the S1_Data.gzip archive.
Dataset	Age	Number
PB1	16.8699	1
PB1	16.7123	1
PB2	16.0426	1
PB2	16.0362	1
PB3	16.3928	1
PB3	16.646	1
PB4	17.1521	1
PB4	17.0245	1
PB5	17.5385	1
PB5	17.5909	1
PB6	16.578	1
PB6	16.4301	1
PB7	19.7707	1
PB7	19.7351	1
PB8	15.5553	1
PB8	15.1273	1
PB9	16.1137	1
PB9	16.2668	1
PB10	17.7952	1
PB10	18.1016	1
PRIOR	14.1316	1
PB1	15.4559	2
PB1	15.323	2
PB2	14.5844	2
PB2	14.568	2
PB3	14.5195	2
PB3	14.7449	2
PB4	15.1484	2
PB4	15.0433	2
PB5	15.6045	2
PB5	15.6746	2
PB6	14.234	2
PB6	14.0489	2
PB7	17.2892	2
PB7	17.2365	2
PB8	13.8087	2
PB8	13.3948	2
PB9	13.9702	2
PB9	14.1102	2
PB10	16.7081	2
PB10	17.0012	2
PRIOR	6.81247	2
PB1	17.166	3
PB1	17.0099	3
PB2	16.2073	3
PB2	16.2052	3
PB3	16.6039	3
PB3	16.8645	3
PB4	17.2634	3
PB4	17.1411	3
PB5	17.7613	3
PB5	17.828	3
PB6	16.7876	3
PB6	16.647	3
PB7	19.9713	3
PB7	19.937	3
PB8	15.7703	3
PB8	15.3398	3
PB9	16.6074	3
PB9	16.7648	3
PB10	17.9936	3
PB10	18.3045	3
PRIOR	24.2996	3
PB1	36.5136	4
PB1	36.2786	4
PB2	36.4924	4
PB2	36.391	4
PB3	35.7232	4
PB3	35.922	4
PB4	37.0329	4
PB4	36.7866	4
PB5	36.5249	4
PB5	36.5752	4
PB6	37.0163	4
PB6	36.9401	4
PB7	37.625	4
PB7	37.6214	4
PB8	36.0429	4
PB8	35.7872	4
PB9	35.815	4
PB9	35.9682	4
PB10	37.0947	4
PB10	37.208	4
PRIOR	42.8344	4
PB1	58.2655	5
PB1	58.0985	5
PB2	60.1861	5
PB2	60.0939	5
PB3	59.6361	5
PB3	59.55	5
PB4	58.0262	5
PB4	58.0816	5
PB5	59.0722	5
PB5	59.0822	5
PB6	59.3553	5
PB6	59.4267	5
PB7	59.4353	5
PB7	59.5363	5
PB8	58.5013	5
PB8	58.7139	5
PB9	59.1517	5
PB9	59.1759	5
PB10	58.4359	5
PB10	58.3313	5
PRIOR	51.9711	5
PB1	61.7583	6
PB1	61.703	6
PB2	62.9572	6
PB2	62.8849	6
PB3	62.1093	6
PB3	61.9739	6
PB4	61.3767	6
PB4	61.4808	6
PB5	61.5328	6
PB5	61.5791	6
PB6	61.6663	6
PB6	61.7837	6
PB7	61.2415	6
PB7	61.3676	6
PB8	60.9162	6
PB8	61.1748	6
PB9	61.9536	6
PB9	61.9124	6
PB10	61.2131	6
PB10	61.0852	6
PRIOR	61.2394	6
PB1	66.7371	7
PB1	66.8387	7
PB2	68.2072	7
PB2	68.1861	7
PB3	67.2539	7
PB3	67.0168	7
PB4	66.2145	7
PB4	66.3635	7
PB5	67.4274	7
PB5	67.5493	7
PB6	65.3797	7
PB6	65.5525	7
PB7	64.9765	7
PB7	65.0673	7
PB8	66.0637	7
PB8	66.4293	7
PB9	66.8198	7
PB9	66.7447	7
PB10	66.3361	7
PB10	66.1582	7
PRIOR	104.725	7
PB1	67.8545	8
PB1	67.8086	8
PB2	72.1796	8
PB2	71.9876	8
PB3	69.3716	8
PB3	69.1286	8
PB4	69.6596	8
PB4	69.9689	8
PB5	68.7741	8
PB5	68.8908	8
PB6	67.4171	8
PB6	67.7157	8
PB7	66.0297	8
PB7	66.3132	8
PB8	67.2221	8
PB8	67.5404	8
PB9	70.4506	8
PB9	70.2372	8
PB10	70.0685	8
PB10	69.8182	8
PRIOR	149.42	8
PB1	45.795	9
PB1	45.7077	9
PB2	47.6461	9
PB2	47.5445	9
PB3	48.7035	9
PB3	48.6686	9
PB4	48.7512	9
PB4	48.8843	9
PB5	46.6705	9
PB5	46.6439	9
PB6	48.4662	9
PB6	48.575	9
PB7	48.0209	9
PB7	47.955	9
PB8	48.2555	9
PB8	48.3837	9
PB9	48.2113	9
PB9	48.2149	9
PB10	46.8196	9
PB10	46.806	9
PRIOR	46.1506	9
PB1	28.9838	10
PB1	28.8386	10
PB2	29.8853	10
PB2	29.9005	10
PB3	32.973	10
PB3	33.1145	10
PB4	34.9117	10
PB4	34.9671	10
PB5	32.6494	10
PB5	32.6434	10
PB6	32.2412	10
PB6	32.5936	10
PB7	30.4517	10
PB7	30.1322	10
PB8	29.8633	10
PB8	29.9205	10
PB9	29.6975	10
PB9	29.6694	10
PB10	28.6836	10
PB10	28.7609	10
PRIOR	15.2413	10
PB1	27.6343	11
PB1	27.4794	11
PB2	27.6775	11
PB2	27.6586	11
PB3	27.4333	11
PB3	27.6301	11
PB4	29.6468	11
PB4	29.4483	11
PB5	28.8231	11
PB5	28.8773	11
PB6	27.5301	11
PB6	27.3987	11
PB7	29.188	11
PB7	29.2113	11
PB8	28.1024	11
PB8	27.7501	11
PB9	28.2093	11
PB9	28.3625	11
PB10	29.9387	11
PB10	30.1218	11
PRIOR	30.0148	11
PB1	21.3692	12
PB1	21.2995	12
PB2	20.1216	12
PB2	20.1301	12
PB3	20.4749	12
PB3	20.7102	12
PB4	22.5464	12
PB4	22.3791	12
PB5	21.8689	12
PB5	21.8466	12
PB6	20.7926	12
PB6	20.7204	12
PB7	22.1094	12
PB7	22.0436	12
PB8	21.516	12
PB8	21.1532	12
PB9	21.0007	12
PB9	21.1693	12
PB10	22.0975	12
PB10	22.2477	12
PRIOR	25.73	12
PB1	19.053	13
PB1	18.9845	13
PB2	17.5315	13
PB2	17.5308	13
PB3	18.4491	13
PB3	18.6579	13
PB4	19.609	13
PB4	19.4704	13
PB5	19.5879	13
PB5	19.591	13
PB6	18.7203	13
PB6	18.6501	13
PB7	20.4949	13
PB7	20.4163	13
PB8	19.3025	13
PB8	18.9855	13
PB9	19.3082	13
PB9	19.4736	13
PB10	19.9366	13
PB10	20.0732	13
PRIOR	21.5467	13
PB1	10.7175	14
PB1	10.6373	14
PB2	9.85454	14
PB2	9.88532	14
PB3	11.1414	14
PB3	11.2617	14
PB4	10.7689	14
PB4	10.6174	14
PB5	11.5342	14
PB5	11.5025	14
PB6	10.9803	14
PB6	10.9679	14
PB7	10.2148	14
PB7	10.1462	14
PB8	10.9913	14
PB8	10.886	14
PB9	10.6812	14
PB9	10.7762	14
PB10	12.5627	14
PB10	12.6563	14
PRIOR	13.0594	14
PB1	9.08896	15
PB1	9.04634	15
PB2	7.79922	15
PB2	7.81414	15
PB3	8.35717	15
PB3	8.42781	15
PB4	8.03849	15
PB4	7.94488	15
PB5	8.41876	15
PB5	8.44993	15
PB6	9.1092	15
PB6	9.12649	15
PB7	8.72134	15
PB7	8.666	15
PB8	9.08428	15
PB8	9.03388	15
PB9	8.56794	15
PB9	8.66428	15
PB10	8.19335	15
PB10	8.22458	15
PRIOR	7.7185	15
PB1	1.10911	16
PB1	1.10729	16
PB2	3.4216	16
PB2	3.41997	16
PB3	3.26635	16
PB3	3.29946	16
PB4	4.18771	16
PB4	4.18366	16
PB5	3.70331	16
PB5	3.73498	16
PB6	3.14107	16
PB6	3.15177	16
PB7	3.99064	16
PB7	3.94043	16
PB8	3.62933	16
PB8	3.60357	16
PB9	3.00526	16
PB9	2.9997	16
PB10	3.24963	16
PB10	3.26912	16
PRIOR	3.85365	16
PB1	15.7421	17
PB1	15.7283	17
PB2	15.4495	17
PB2	15.3801	17
PB3	16.7702	17
PB3	16.8808	17
PB4	18.3034	17
PB4	18.1465	17
PB5	16.5777	17
PB5	16.4839	17
PB6	15.3511	17
PB6	15.2049	17
PB7	17.9854	17
PB7	17.9856	17
PB8	17.358	17
PB8	16.8996	17
PB9	15.5975	17
PB9	15.6689	17
PB10	19.0713	17
PB10	19.2784	17
PRIOR	26.4483	17
PB1	10.7509	18
PB1	10.6814	18
PB2	11.1803	18
PB2	11.0833	18
PB3	12.0818	18
PB3	12.1815	18
PB4	14.106	18
PB4	13.9874	18
PB5	12.7253	18
PB5	12.614	18
PB6	10.4417	18
PB6	10.2916	18
PB7	13.2853	18
PB7	13.2862	18
PB8	13.0923	18
PB8	12.6643	18
PB9	11.138	18
PB9	11.1942	18
PB10	13.9258	18
PB10	14.1269	18
PRIOR	17.9098	18
PB1	8.37627	19
PB1	8.33206	19
PB2	9.23832	19
PB2	9.15208	19
PB3	9.36453	19
PB3	9.46926	19
PB4	11.4396	19
PB4	11.3508	19
PB5	10.1427	19
PB5	10.0559	19
PB6	8.5844	19
PB6	8.44823	19
PB7	11.9486	19
PB7	11.9493	19
PB8	11.0873	19
PB8	10.6742	19
PB9	9.4435	19
PB9	9.47937	19
PB10	12.0496	19
PB10	12.2453	19
PRIOR	8.47986	19
PB1	2.09278	20
PB1	2.03811	20
PB2	3.38469	20
PB2	3.35401	20
PB3	3.90987	20
PB3	3.9706	20
PB4	4.32675	20
PB4	4.28954	20
PB5	5.08799	20
PB5	5.04694	20
PB6	2.25882	20
PB6	2.21159	20
PB7	3.6217	20
PB7	3.64396	20
PB8	4.01816	20
PB8	3.82127	20
PB9	2.82241	20
PB9	2.85056	20
PB10	4.5223	20
PB10	4.59406	20
PRIOR	8.46242	20
PB1	11.4261	21
PB1	11.4514	21
PB2	10.6806	21
PB2	10.5878	21
PB3	13.4523	21
PB3	13.5695	21
PB4	13.9833	21
PB4	13.896	21
PB5	13.1601	21
PB5	13.0502	21
PB6	11.4102	21
PB6	11.3078	21
PB7	14.5862	21
PB7	14.6256	21
PB8	13.7195	21
PB8	13.3103	21
PB9	11.2949	21
PB9	11.3272	21
PB10	14.783	21
PB10	14.9627	21
PRIOR	21.6446	21
PB1	8.52272	22
PB1	8.56499	22
PB2	7.63226	22
PB2	7.57296	22
PB3	10.2972	22
PB3	10.3844	22
PB4	11.2703	22
PB4	11.1979	22
PB5	9.36561	22
PB5	9.27475	22
PB6	9.05716	22
PB6	8.95366	22
PB7	11.7059	22
PB7	11.7675	22
PB8	11.6366	22
PB8	11.3133	22
PB9	8.40758	22
PB9	8.42882	22
PB10	12.124	22
PB10	12.2621	22
PRIOR	14.7268	22
PB1	4.93341	23
PB1	4.96273	23
PB2	3.63957	23
PB2	3.54908	23
PB3	5.86366	23
PB3	5.91355	23
PB4	6.19079	23
PB4	6.16913	23
PB5	5.04135	23
PB5	5.00045	23
PB6	4.45075	23
PB6	4.38307	23
PB7	8.0928	23
PB7	8.12523	23
PB8	6.20789	23
PB8	6.05143	23
PB9	4.82841	23
PB9	4.8856	23
PB10	7.31024	23
PB10	7.34153	23
PRIOR	9.76566	23
PB1	3.40804	24
PB1	3.4282	24
PB2	2.93228	24
PB2	2.86318	24
PB3	2.57589	24
PB3	2.59056	24
PB4	3.88203	24
PB4	3.86222	24
PB5	3.74228	24
PB5	3.72617	24
PB6	2.9553	24
PB6	2.91643	24
PB7	6.92635	24
PB7	6.92668	24
PB8	4.93088	24
PB8	4.8215	24
PB9	3.67118	24
PB9	3.71023	24
PB10	5.206	24
PB10	5.20078	24
PRIOR	5.32787	24
PB1	7.3476	25
PB1	7.38721	25
PB2	6.22818	25
PB2	6.19159	25
PB3	8.77944	25
PB3	8.84447	25
PB4	9.50629	25
PB4	9.43847	25
PB5	8.5713	25
PB5	8.49524	25
PB6	6.97225	25
PB6	6.88348	25
PB7	10.1598	25
PB7	10.1868	25
PB8	10.1998	25
PB8	9.92228	25
PB9	7.41032	25
PB9	7.44618	25
PB10	10.2636	25
PB10	10.4198	25
PRIOR	10.8666	25
PB1	6.17863	26
PB1	6.20349	26
PB2	5.06203	26
PB2	5.01878	26
PB3	7.95935	26
PB3	8.03375	26
PB4	7.68945	26
PB4	7.62018	26
PB5	7.21993	26
PB5	7.15271	26
PB6	5.3897	26
PB6	5.3037	26
PB7	9.65739	26
PB7	9.66972	26
PB8	8.74135	26
PB8	8.48564	26
PB9	6.62748	26
PB9	6.6671	26
PB10	8.85428	26
PB10	8.99583	26
PRIOR	5.89584	26
PB1	5.00828	27
PB1	5.05086	27
PB2	3.67656	27
PB2	3.65788	27
PB3	6.2045	27
PB3	6.27756	27
PB4	7.00496	27
PB4	6.97614	27
PB5	6.11652	27
PB5	6.0426	27
PB6	5.436	27
PB6	5.37332	27
PB7	5.90852	27
PB7	5.91215	27
PB8	5.93071	27
PB8	5.78488	27
PB9	5.5626	27
PB9	5.59342	27
PB10	7.66046	27
PB10	7.76236	27
PRIOR	5.90103	27

## Sheet: SI_Fig3_Data
Average dates are derived from Bayesian dating of 10 different datasets, each run twice resulting in 20 independent dating runs. Data for each node and each dataset can be found in this spreadsheet, under the tab "Fig 3 Data". Concordance factors were estimated using IQTree2.
DataSet		Node 1	Node 2	Node 3	Node 4	Node 5	Node 6	Node 7	Node 8	Node 9	Node 10	Node 11	Node 12	Node 13	Node 14	Node 15	Node 16	Node 17	Node 18	Node 19	Node 20	Node 21	Node 22	Node 23	Node 24	Node 25	Node 26	Node 27
Average		16.974	15.1234	17.2087	36.568	59.0078	61.6835	66.5661	68.9218	47.7362	31.0441	28.4061	21.3798	19.1913	10.9392	8.53885	3.2707	16.7932	12.2419	10.1416	3.59331	12.8292	9.98699	5.64703	4.01381	8.5327	7.32652	5.84701
NODE	AGE	ID	gCF	sCF
1	16.97		27	35
2	15.12		50	45
3	17.21		97	77
4	36.57		96	74
5	59.01		40	36.33
6	61.68		45	38.56
7	66.57		37	39.59
9	47.74		84	50.77
10	31.04		95	68.5
11	28.41		90	65.8
12	21.38		83	64.62
13	19.19		55	50.65
14	10.94		84	81.17
15	8.54		56	57.62
16	3.27		77	84.97
17	16.79		92	77.64
18	12.24		76	67.41
19	10.14		57	57
20	3.59		91	92
21	12.83		70	67
22	9.99		58	63.85
23	5.65		68	81
24	4.01		47	63
25	8.53		34	50.74
26	7.33		35	49.56
27	5.85		53	65

## Sheet: SI_Fig4_PanelA_Data
p2p3	p1p3	p1p2
16	14	20
20	21	9
14	26	10
13	21	16
16	12	22
21	17	12
21	19	10
9	21	20
20	16	14
16	16	18
14	20	16
15	14	21
13	21	16
17	17	16
19	17	14
16	20	14
11	19	20
14	19	17
23	6	21
13	21	16
13	19	18
13	21	16
20	11	19
14	17	19
17	18	15
14	17	19
13	20	17
21	15	14
15	20	15
15	15	20
13	22	15
10	17	23
18	20	12
17	17	16
17	21	12
14	21	15
15	16	19
16	16	18
17	13	20
13	20	17
23	13	14
14	23	13
10	21	19
20	17	13
19	17	14
17	17	16
19	17	14
17	17	16
21	18	11
16	18	16
18	10	22
23	17	10
11	21	18
16	15	19
26	12	12
18	14	18
16	16	18
17	19	14
14	21	15
13	19	18
17	16	17
15	19	16
12	20	18
18	17	15
19	16	15
16	19	15
22	16	12
19	17	14
14	15	21
18	18	14
19	13	18
15	13	22
15	17	18
13	19	18
17	13	20
13	15	22
17	19	14
20	17	13
16	17	17
17	18	15
23	13	14
24	18	8
18	11	21
21	18	11
12	17	21
15	15	20
21	13	16
21	16	13
20	19	11
16	19	15
21	14	15
11	25	14
16	13	21
16	21	13
14	18	18
19	11	20
21	16	13
17	15	18
15	18	17
20	16	14
15	16	19
15	21	14
21	11	18
17	19	14
19	11	20
13	17	20
18	17	15
14	20	16
21	15	14
22	13	15
16	19	15
15	13	22
12	19	19
14	16	20
24	13	13
12	19	19
16	16	18
15	19	16
18	16	16
19	14	17
16	22	12
18	20	12
15	18	17
24	18	8
16	16	18
16	18	16
16	13	21
15	20	15
15	17	18
14	17	19
14	19	17
23	10	17
15	13	22
12	17	21
14	12	24
21	16	13
18	14	18
15	20	15
15	16	19
22	13	15
17	15	18
16	21	13
15	18	17
14	22	14
14	19	17
8	22	20
10	19	21
14	21	15
20	13	17
17	16	17
24	18	8
13	17	20
17	13	20
16	15	19
18	15	17
15	18	17
16	19	15
11	16	23
17	22	11
19	12	19
15	17	18
13	15	22
15	20	15
16	12	22
11	22	17
16	17	17
19	12	19
17	17	16
18	17	15
13	21	16
15	17	18
17	14	19
17	18	15
20	14	16
18	20	12
17	21	12
16	22	12
13	23	14
21	10	19
17	18	15
9	22	19
14	17	19
7	25	18
18	14	18
17	15	18
19	18	13
17	19	14
19	18	13
20	16	14
23	13	14
16	17	17
15	18	17
15	21	14
16	19	15
18	15	17
22	19	9
12	16	22
20	19	11
16	15	19

## Sheet: SI_Fig4_PanelB_Data
p2p3	p1p3	p1p2
8	24	18
12	20	18
23	10	17
21	15	14
18	19	13
17	10	23
18	15	17
19	17	14
21	20	9
14	19	17
15	16	19
17	16	17
18	11	21
14	13	23
17	16	17
13	19	18
19	17	14
22	10	18
22	15	13
12	19	19
16	15	19
15	21	14
15	15	20
18	20	12
16	15	19
15	14	21
16	22	12
16	19	15
16	16	18
12	24	14
13	23	14
14	23	13
19	17	14
14	18	18
21	12	17
12	17	21
16	12	22
10	20	20
21	14	15
16	21	13
31	8	11
18	20	12
17	12	21
18	12	20
25	10	15
17	16	17
14	14	22
25	15	10
15	16	19
20	18	12
18	18	14
15	17	18
21	14	15
11	20	19
11	20	19
15	15	20
17	19	14
20	13	17
16	16	18
19	13	18
17	17	16
20	5	25
16	15	19
10	22	18
17	16	17
13	19	18
18	20	12
14	17	19
14	24	12
20	14	16
18	14	18
15	17	18
17	16	17
16	18	16
10	20	20
14	17	19
17	18	15
18	12	20
21	14	15
16	20	14
15	16	19
13	22	15
17	17	16
23	13	14
15	22	13
12	16	22
18	19	13
15	13	22
16	17	17
20	18	12
14	13	23
18	19	13
14	21	15
20	9	21
19	15	16
14	22	14
11	18	21
16	13	21
15	11	24
13	18	19
15	19	16
14	19	17
16	21	13
17	15	18
20	14	16
19	18	13
19	17	14
17	21	12
17	21	12
24	11	15
19	19	12
17	23	10
19	17	14
16	16	18
16	20	14
10	21	19
16	22	12
21	15	14
20	16	14
15	19	16
21	19	10
14	19	17
15	18	17
16	20	14
18	16	16
16	13	21
18	19	13
21	17	12
16	16	18
9	19	22
18	14	18
17	18	15
15	14	21
14	17	19
12	23	15
18	16	16
19	10	21
16	14	20
17	12	21
19	13	18
13	17	20
15	18	17
17	23	10
18	11	21
16	14	20
14	14	22
18	12	20
19	19	12
14	12	24
18	18	14
16	21	13
17	19	14
9	19	22
18	17	15
18	19	13
17	16	17
15	20	15
18	14	18
23	16	11
16	18	16
21	16	13
17	13	20
18	17	15
18	15	17
19	18	13
17	20	13
14	16	20
22	12	16
18	19	13
11	26	13
19	19	12
15	12	23
12	24	14
31	12	7
18	13	19
21	18	11
18	8	24
17	18	15
17	19	14
14	23	13
20	15	15
20	19	11
13	16	21
14	20	16
15	16	19
13	18	19
20	17	13
16	15	19
15	20	15
21	12	17
16	14	20
13	20	17
22	12	16
12	22	16
17	11	22
19	13	18
18	17	15
22	12	16
13	23	14
14	17	19
